# Supplementary material for: Preliminary evidence of linguistic bias in academic reviewing
Source: J Engl Acad Purp. Author manuscript; Available in PMC 2020 Oct 20. (PMC7575202; doi:10.1016/j.jeap.2020.100895)
Supplement: abstract_ratings_wide.csv [file NIHMS1631807-supplement-abstract_ratings_wide_csv.csv]

	A1_bad_List1	A2_good_List1	A3_bad_List1	A4_good_List1	A1_good_List2	A2_good_List2	A3_good_List2	A4_good_List2	Race/ethnicity	Sex	Additional_languages	L1_English?	Position	Duties	Additional_duties	Approximately what percentage of people at your institution (e.g. classmates, colleagues, professors, staff, students) speak: - Your first language or one of your first languages	Approximately what percentage of people at your institution (e.g. classmates, colleagues, professors, staff, students) speak: - The additional language you are the most proficient in	Approximately what percentage of people in your discipline speak: - Your first language or one of your first languages	Approximately what percentage of people in your discipline speak: - The additional language you are the most proficient in	Approximately how often do you communicate with others in your academic environment who speak: - A different first language from you	Are you an editor or a reviewer for an academic journal published in English?	Select the option that best describes your role as a reviewer.
participant1					1	3	2	2	Other: Earthling, Mixed US Urban	Female	3	TRUE	Professor or lecturer	Teaching only		67% - 100%	1% - 33%	34% - 66%	1% - 33%	Never	No
participant2	5	4	2	5					Other: Multiracial	Female	0	TRUE	Professor or lecturer	Research only		67% - 100%	Not applicable	67% - 100%	Not applicable	Weekly	Yes	Ad hoc reviewer
participant3	3	3	2	2					White	Female	1	TRUE	Professor or lecturer	Research plus teaching		67% - 100%	1% - 33%	67% - 100%	1% - 33%	Daily	Yes	Guest editor
participant4					3	3	3	4	White	Male	1	TRUE	Post-doctoral researcher			67% - 100%	1% - 33%	67% - 100%	1% - 33%	Daily	Yes	Ad hoc reviewer
participant5					3	2	2	4	White	Female	2	TRUE	Professor or lecturer	Research plus teaching		67% - 100%	1% - 33%	67% - 100%	34% - 66%	Weekly	Yes	Ad hoc reviewer
participant6					4	3	3	3	White	Male	5	TRUE	Post-doctoral researcher			34% - 66%	67% - 100%	67% - 100%	1% - 33%	Daily	Yes	Ad hoc reviewer
participant7	3	2							White	Female	0	TRUE	Professor or lecturer,Practitioner (e.g. SLP, AuD, teacher, etc.)	Other: Clinical service - audiology		67% - 100%	Not applicable	67% - 100%	Not applicable	Daily	Yes	Ad hoc reviewer
participant8	3								White	Female	2	TRUE	Professor or lecturer	Research plus teaching		67% - 100%	34% - 66%	67% - 100%	1% - 33%	Monthly	Yes	Guest editor
participant9					4	4	4	4	White	Female	3	TRUE	Post-doctoral researcher			67% - 100%	1% - 33%	67% - 100%	34% - 66%	Daily	Yes	Ad hoc reviewer
participant10	3	4	3	4					American Indian, Eskimo, Aleut	Female	1	TRUE	Professor or lecturer	Research plus teaching		67% - 100%	1% - 33%	67% - 100%	1% - 33%	Daily	Yes	Ad hoc reviewer
participant11					4	3	3	4	White	Female	1	TRUE	Post-doctoral researcher			67% - 100%	1% - 33%	34% - 66%	34% - 66%	Daily	No
participant12
participant13					4	3	3	3	White	Female	1	TRUE	Professor or lecturer	Research plus teaching		67% - 100%	1% - 33%	34% - 66%	1% - 33%	Monthly	Yes	Ad hoc reviewer
participant14					4	3	3	3	White	Female	1	TRUE	Other: Assoc Dean of Academic Affairs			67% - 100%	1% - 33%	67% - 100%	34% - 66%	Daily	Yes	Associate editor or above
participant15	4	3	2	4					White	Female	5	TRUE	Professor or lecturer	Research plus teaching		1% - 33%	67% - 100%	1% - 33%	67% - 100%	Daily	Yes	Ad hoc reviewer
participant16					4	3	3	4	White	Male	1	TRUE	Other:			67% - 100%	1% - 33%	67% - 100%	34% - 66%	2-3 times per week	Yes	Ad hoc reviewer
participant17					4	3	4	3	White	Male	3	TRUE	Professor or lecturer	Research plus teaching		67% - 100%	34% - 66%	67% - 100%	34% - 66%	Daily	Yes	Ad hoc reviewer
participant18	3	2	4	3					White	Male	1	TRUE	Professor or lecturer,Student	Research plus teaching	Teaching assistant, graduate teaching assistant, lecturer or equivalent,Research assistant, graduate research assistant, or equivalent	1% - 33%	67% - 100%	1% - 33%	67% - 100%	Daily	Yes	Ad hoc reviewer
participant19	4	2	3	4					White	Female	3	TRUE	Post-doctoral researcher			67% - 100%	0%	34% - 66%	1% - 33%	Daily	Yes	Associate editor or above
participant20	3	2	2	3					White	Female	3	TRUE	Post-doctoral researcher			67% - 100%	67% - 100%	1% - 33%	67% - 100%	Weekly	Yes	Ad hoc reviewer
participant21					3	4	3	3	White	Male	2	TRUE	Student		Research assistant, graduate research assistant, or equivalent	1% - 33%	67% - 100%	1% - 33%	67% - 100%	Daily	Yes	Ad hoc reviewer
participant22	4	3	2	3					White	Female	4	TRUE	Professor or lecturer	Research plus teaching		67% - 100%	67% - 100%	1% - 33%	67% - 100%	Daily	Yes	Ad hoc reviewer
participant23					4	3	2	2	White	Female	1	TRUE	Professor or lecturer	Research plus teaching		67% - 100%	34% - 66%	67% - 100%	1% - 33%	Weekly	Yes	Ad hoc reviewer
participant24	3	4	4	4					White	Male	2	TRUE	Student		Teaching assistant, graduate teaching assistant, lecturer or equivalent,Research assistant, graduate research assistant, or equivalent	67% - 100%	34% - 66%	67% - 100%	34% - 66%	Monthly	No
participant25	4	4	4	5					White	Female	1	TRUE	Practitioner (e.g. SLP, AuD, teacher, etc.)			67% - 100%	1% - 33%	67% - 100%	1% - 33%	Daily	No
participant26									White	Male	0	TRUE	Professor or lecturer	Research plus teaching		34% - 66%	1% - 33%	67% - 100%	1% - 33%	Daily
participant27					4	3	4	4	White	Male	3	TRUE	Post-doctoral researcher			67% - 100%	67% - 100%	34% - 66%	67% - 100%	Daily	No
participant28	3	3	2	4					White	Female	2	TRUE	Professor or lecturer	Research plus teaching		67% - 100%	1% - 33%	67% - 100%	1% - 33%	Monthly	Yes	Ad hoc reviewer
participant29	3	2	1	3					Asian or Pacific Islander	Female	2	TRUE	Professor or lecturer	Research plus teaching		1% - 33%	67% - 100%	1% - 33%	67% - 100%	2-3 times per week	Yes	Ad hoc reviewer
participant30	4	4	3	5					Asian or Pacific Islander	Male	2	TRUE	Student		Teaching assistant, graduate teaching assistant, lecturer or equivalent	0%	67% - 100%	1% - 33%	67% - 100%	Daily	Yes	Ad hoc reviewer
participant31					3	2	3	3	White	Female	2	TRUE	Professor or lecturer	Research plus teaching		67% - 100%	1% - 33%	67% - 100%	1% - 33%	Weekly	No
participant32	4	3	4	3					White	Male	2	TRUE	Professor or lecturer	Other: research, teaching, management		67% - 100%	1% - 33%	34% - 66%	1% - 33%	Monthly	Yes	Ad hoc reviewer
participant33	4	4	3	5					Asian or Pacific Islander	Female	2	TRUE	Practitioner (e.g. SLP, AuD, teacher, etc.)			0%	67% - 100%	1% - 33%	67% - 100%	Daily	Yes	Ad hoc reviewer
participant34						3	2	3	White	Female	3	TRUE	Professor or lecturer	Research plus teaching		34% - 66%	1% - 33%	1% - 33%	67% - 100%	2-3 times per week	Yes	Ad hoc reviewer
participant35	4	4	4	4					White	Female	1	TRUE	Post-doctoral researcher			67% - 100%	1% - 33%	67% - 100%	34% - 66%	2-3 times per week	Yes	Ad hoc reviewer
participant36					3	3	2	4	White	Male	2	TRUE	Post-doctoral researcher			67% - 100%	67% - 100%	67% - 100%	1% - 33%	2-3 times per week	Yes	Ad hoc reviewer
participant37					5	4	3	3	White	Female	3	TRUE	Post-doctoral researcher			67% - 100%	1% - 33%	67% - 100%	1% - 33%	Daily	Yes	Ad hoc reviewer
participant38									White	Female
participant39									Asian or Pacific Islander	Female	3	TRUE
participant40									White	Female	1	TRUE	Student
participant41									American Indian, Eskimo, Aleut	Male	2	TRUE
participant42									White	Female	1	TRUE
participant43									White	Male	1	TRUE
participant44
participant45	2								Asian or Pacific Islander	Female	4	TRUE	Other: researcher			67% - 100%	67% - 100%	1% - 33%	67% - 100%	Daily
participant46									White	Female	4	TRUE	Professor or lecturer
participant47									White	Female	2	TRUE	Professor or lecturer	Research plus teaching		67% - 100%	1% - 33%	67% - 100%	0%	Weekly
participant48					4	2	1	3	White	Male	3	TRUE	Professor or lecturer	Research plus teaching		67% - 100%	1% - 33%	67% - 100%	1% - 33%	Never	Yes	Associate editor or above
participant49										Female	6	TRUE	Other: President of Professional organisation			0%	1% - 33%	34% - 66%	34% - 66%	Daily
participant50									White	Female	2	TRUE
participant51									White	Male	5	TRUE	Professor or lecturer	Research plus teaching		1% - 33%	67% - 100%	1% - 33%	67% - 100%	Daily
participant52									White	Male	1	TRUE
participant53									Other: latin american	Female	3	TRUE	Professor or lecturer	Research plus teaching		67% - 100%	1% - 33%	67% - 100%	1% - 33%	2-3 times per week
participant54									White	Male
participant55									American Indian, Eskimo, Aleut	Male	2	TRUE
participant56									Black or African-American	Female	1	TRUE	Professor or lecturer	Research plus teaching		0%	67% - 100%	0%	67% - 100%	Never
participant57
participant58	4	4	4	4					White	Female	11	TRUE	Post-doctoral researcher			67% - 100%	1% - 33%	34% - 66%	34% - 66%	Daily	No
participant59	3								White	Female	2	TRUE	Post-doctoral researcher			67% - 100%	1% - 33%	67% - 100%	1% - 33%	Monthly
participant60									Black or African-American	Female	1	TRUE	Other: Ph.D. Candidate, Clinical Fellow			67% - 100%	1% - 33%	67% - 100%	1% - 33%	Monthly
participant61	4								Other: jewish	Female	2	TRUE	Student		Teaching assistant, graduate teaching assistant, lecturer or equivalent,Research assistant, graduate research assistant, or equivalent	1% - 33%	1% - 33%	1% - 33%	1% - 33%	Daily
participant62									White	Male	1	TRUE	Post-doctoral researcher			67% - 100%	67% - 100%	67% - 100%	1% - 33%	Daily
participant63									White	Male	2	TRUE
participant64									White	Male	2	TRUE	Student		Teaching assistant, graduate teaching assistant, lecturer or equivalent,Research assistant, graduate research assistant, or equivalent	67% - 100%	1% - 33%	67% - 100%	1% - 33%	Daily
participant65									Other: latina	Female	2	TRUE
participant66	3								White	Female	4	TRUE	Professor or lecturer	Research plus teaching		1% - 33%	67% - 100%	1% - 33%	67% - 100%	Daily
participant67					4				White	Female	2	TRUE	Professor or lecturer,Post-doctoral researcher	Research plus teaching		67% - 100%	0%	67% - 100%	1% - 33%	Never
participant68	3	3		4					White	Female	5	TRUE	Professor or lecturer	Research plus teaching		34% - 66%	1% - 33%	34% - 66%	1% - 33%	2-3 times per week	Yes	Ad hoc reviewer
participant69
participant70									White	Female	2	TRUE	Post-doctoral researcher			1% - 33%	67% - 100%	1% - 33%	67% - 100%	Daily
participant71									White	Male
participant72									White	Male	3	TRUE
participant73									White	Female	1	TRUE	Professor or lecturer,Practitioner (e.g. SLP, AuD, teacher, etc.)	Other: Own a multi national clinic and day program in Shanghai, China		67% - 100%	34% - 66%	34% - 66%	67% - 100%	Daily
participant74
participant75									White	Female	2	TRUE	Practitioner (e.g. SLP, AuD, teacher, etc.)			67% - 100%	34% - 66%	0%	0%	Monthly
participant76									White	Female	4	TRUE
participant77
participant78
participant79									Asian or Pacific Islander	Female	2	TRUE	Professor or lecturer	Research plus teaching		67% - 100%	1% - 33%	1% - 33%	67% - 100%	Weekly
participant80						3	3	4	White	Female	0	TRUE	Professor or lecturer	Research plus teaching		67% - 100%	Not applicable	67% - 100%	Not applicable	Daily	Yes	Ad hoc reviewer
participant81									White	Male	5	TRUE	Professor or lecturer	Research plus teaching		67% - 100%	0%	67% - 100%	1% - 33%	2-3 times per week
participant82
participant83									White	Female	3	TRUE
participant84									White	Female	6	TRUE	Student		Research assistant, graduate research assistant, or equivalent	67% - 100%	67% - 100%	1% - 33%	67% - 100%	Monthly
participant85									Asian or Pacific Islander	Female	2	TRUE	Other: industry			34% - 66%	67% - 100%	0%	67% - 100%
participant86									White	Male	0	TRUE	Professor or lecturer	Research plus teaching		67% - 100%	67% - 100%	67% - 100%	67% - 100%	Monthly
participant87									Asian or Pacific Islander	Male	6	TRUE
participant88									White	Male	3	TRUE	Post-doctoral researcher
participant89									White	Male	2	TRUE	Professor or lecturer
participant90									White	Female	3	TRUE	Professor or lecturer	Research plus teaching		0%	67% - 100%	1% - 33%	67% - 100%	2-3 times per week
participant91					3	3	3	3		Female	2	TRUE	Professor or lecturer	Research plus teaching		67% - 100%	0%	67% - 100%	0%	Monthly	Yes	Ad hoc reviewer
participant92									White	Female	3	TRUE	Professor or lecturer	Research plus teaching		1% - 33%	67% - 100%	1% - 33%	67% - 100%	Daily
participant93	4	4		4					White	Female	5	TRUE	Post-doctoral researcher			Not applicable	1% - 33%	Not applicable	1% - 33%		Yes	Ad hoc reviewer
participant94					4				White	Female	3	TRUE	Professor or lecturer	Research plus teaching		67% - 100%	34% - 66%	67% - 100%	34% - 66%	Monthly
participant95					3				Other: Indian	Male	4	TRUE	Post-doctoral researcher			1% - 33%	67% - 100%	1% - 33%	67% - 100%	Daily
participant96					4	3	3	3	White	Female	4	TRUE	Professor or lecturer	Research plus teaching		67% - 100%	67% - 100%	67% - 100%	67% - 100%	2-3 times per week	No
participant97										Other:
participant98		4	2	4					White	Female	1	TRUE	Professor or lecturer,Practitioner (e.g. SLP, AuD, teacher, etc.)	Research plus teaching		67% - 100%	34% - 66%	67% - 100%	34% - 66%	Daily	Yes	Ad hoc reviewer
participant99
participant100	2								Other: A person	Female	4	TRUE	Professor or lecturer	Research plus teaching		67% - 100%	34% - 66%	67% - 100%	1% - 33%	Monthly
participant101					4	3	3	4		Female	3	TRUE	Post-doctoral researcher			67% - 100%	67% - 100%	Not applicable	Not applicable	Monthly	Yes	Ad hoc reviewer
participant102	4								White	Female	6	TRUE	Professor or lecturer	Teaching only		67% - 100%	67% - 100%	1% - 33%	67% - 100%	2-3 times per week
