# Supplementary material for: Preliminary evidence of linguistic bias in academic reviewing
Source: J Engl Acad Purp. Author manuscript; Available in PMC 2020 Oct 20. (PMC7575202; doi:10.1016/j.jeap.2020.100895)
Supplement: abstract_ratings_long.csv [file NIHMS1631807-supplement-abstract_ratings_long_csv.csv]

Participant	Rating	Abstract	English	List
participant1	NA	A1	L2	List1
participant2	5	A1	L2	List1
participant3	3	A1	L2	List1
participant4	NA	A1	L2	List1
participant5	NA	A1	L2	List1
participant6	NA	A1	L2	List1
participant7	3	A1	L2	List1
participant8	3	A1	L2	List1
participant9	NA	A1	L2	List1
participant10	3	A1	L2	List1
participant11	NA	A1	L2	List1
participant12	NA	A1	L2	List1
participant13	NA	A1	L2	List1
participant14	NA	A1	L2	List1
participant15	4	A1	L2	List1
participant16	NA	A1	L2	List1
participant17	NA	A1	L2	List1
participant18	3	A1	L2	List1
participant19	4	A1	L2	List1
participant20	3	A1	L2	List1
participant21	NA	A1	L2	List1
participant22	4	A1	L2	List1
participant23	NA	A1	L2	List1
participant24	3	A1	L2	List1
participant25	4	A1	L2	List1
participant26	NA	A1	L2	List1
participant27	NA	A1	L2	List1
participant28	3	A1	L2	List1
participant29	3	A1	L2	List1
participant30	4	A1	L2	List1
participant31	NA	A1	L2	List1
participant32	4	A1	L2	List1
participant33	4	A1	L2	List1
participant34	NA	A1	L2	List1
participant35	4	A1	L2	List1
participant36	NA	A1	L2	List1
participant37	NA	A1	L2	List1
participant38	NA	A1	L2	List1
participant39	NA	A1	L2	List1
participant40	NA	A1	L2	List1
participant41	NA	A1	L2	List1
participant42	NA	A1	L2	List1
participant43	NA	A1	L2	List1
participant44	NA	A1	L2	List1
participant45	2	A1	L2	List1
participant46	NA	A1	L2	List1
participant47	NA	A1	L2	List1
participant48	NA	A1	L2	List1
participant49	NA	A1	L2	List1
participant50	NA	A1	L2	List1
participant51	NA	A1	L2	List1
participant52	NA	A1	L2	List1
participant53	NA	A1	L2	List1
participant54	NA	A1	L2	List1
participant55	NA	A1	L2	List1
participant56	NA	A1	L2	List1
participant57	NA	A1	L2	List1
participant58	4	A1	L2	List1
participant59	3	A1	L2	List1
participant60	NA	A1	L2	List1
participant61	4	A1	L2	List1
participant62	NA	A1	L2	List1
participant63	NA	A1	L2	List1
participant64	NA	A1	L2	List1
participant65	NA	A1	L2	List1
participant66	3	A1	L2	List1
participant67	NA	A1	L2	List1
participant68	3	A1	L2	List1
participant69	NA	A1	L2	List1
participant70	NA	A1	L2	List1
participant71	NA	A1	L2	List1
participant72	NA	A1	L2	List1
participant73	NA	A1	L2	List1
participant74	NA	A1	L2	List1
participant75	NA	A1	L2	List1
participant76	NA	A1	L2	List1
participant77	NA	A1	L2	List1
participant78	NA	A1	L2	List1
participant79	NA	A1	L2	List1
participant80	NA	A1	L2	List1
participant81	NA	A1	L2	List1
participant82	NA	A1	L2	List1
participant83	NA	A1	L2	List1
participant84	NA	A1	L2	List1
participant85	NA	A1	L2	List1
participant86	NA	A1	L2	List1
participant87	NA	A1	L2	List1
participant88	NA	A1	L2	List1
participant89	NA	A1	L2	List1
participant90	NA	A1	L2	List1
participant91	NA	A1	L2	List1
participant92	NA	A1	L2	List1
participant93	4	A1	L2	List1
participant94	NA	A1	L2	List1
participant95	NA	A1	L2	List1
participant96	NA	A1	L2	List1
participant97	NA	A1	L2	List1
participant98	NA	A1	L2	List1
participant99	NA	A1	L2	List1
participant100	2	A1	L2	List1
participant101	NA	A1	L2	List1
participant102	4	A1	L2	List1
participant1	NA	A2	L1	List1
participant2	4	A2	L1	List1
participant3	3	A2	L1	List1
participant4	NA	A2	L1	List1
participant5	NA	A2	L1	List1
participant6	NA	A2	L1	List1
participant7	2	A2	L1	List1
participant8	NA	A2	L1	List1
participant9	NA	A2	L1	List1
participant10	4	A2	L1	List1
participant11	NA	A2	L1	List1
participant12	NA	A2	L1	List1
participant13	NA	A2	L1	List1
participant14	NA	A2	L1	List1
participant15	3	A2	L1	List1
participant16	NA	A2	L1	List1
participant17	NA	A2	L1	List1
participant18	2	A2	L1	List1
participant19	2	A2	L1	List1
participant20	2	A2	L1	List1
participant21	NA	A2	L1	List1
participant22	3	A2	L1	List1
participant23	NA	A2	L1	List1
participant24	4	A2	L1	List1
participant25	4	A2	L1	List1
participant26	NA	A2	L1	List1
participant27	NA	A2	L1	List1
participant28	3	A2	L1	List1
participant29	2	A2	L1	List1
participant30	4	A2	L1	List1
participant31	NA	A2	L1	List1
participant32	3	A2	L1	List1
participant33	4	A2	L1	List1
participant34	NA	A2	L1	List1
participant35	4	A2	L1	List1
participant36	NA	A2	L1	List1
participant37	NA	A2	L1	List1
participant38	NA	A2	L1	List1
participant39	NA	A2	L1	List1
participant40	NA	A2	L1	List1
participant41	NA	A2	L1	List1
participant42	NA	A2	L1	List1
participant43	NA	A2	L1	List1
participant44	NA	A2	L1	List1
participant45	NA	A2	L1	List1
participant46	NA	A2	L1	List1
participant47	NA	A2	L1	List1
participant48	NA	A2	L1	List1
participant49	NA	A2	L1	List1
participant50	NA	A2	L1	List1
participant51	NA	A2	L1	List1
participant52	NA	A2	L1	List1
participant53	NA	A2	L1	List1
participant54	NA	A2	L1	List1
participant55	NA	A2	L1	List1
participant56	NA	A2	L1	List1
participant57	NA	A2	L1	List1
participant58	4	A2	L1	List1
participant59	NA	A2	L1	List1
participant60	NA	A2	L1	List1
participant61	NA	A2	L1	List1
participant62	NA	A2	L1	List1
participant63	NA	A2	L1	List1
participant64	NA	A2	L1	List1
participant65	NA	A2	L1	List1
participant66	NA	A2	L1	List1
participant67	NA	A2	L1	List1
participant68	3	A2	L1	List1
participant69	NA	A2	L1	List1
participant70	NA	A2	L1	List1
participant71	NA	A2	L1	List1
participant72	NA	A2	L1	List1
participant73	NA	A2	L1	List1
participant74	NA	A2	L1	List1
participant75	NA	A2	L1	List1
participant76	NA	A2	L1	List1
participant77	NA	A2	L1	List1
participant78	NA	A2	L1	List1
participant79	NA	A2	L1	List1
participant80	NA	A2	L1	List1
participant81	NA	A2	L1	List1
participant82	NA	A2	L1	List1
participant83	NA	A2	L1	List1
participant84	NA	A2	L1	List1
participant85	NA	A2	L1	List1
participant86	NA	A2	L1	List1
participant87	NA	A2	L1	List1
participant88	NA	A2	L1	List1
participant89	NA	A2	L1	List1
participant90	NA	A2	L1	List1
participant91	NA	A2	L1	List1
participant92	NA	A2	L1	List1
participant93	4	A2	L1	List1
participant94	NA	A2	L1	List1
participant95	NA	A2	L1	List1
participant96	NA	A2	L1	List1
participant97	NA	A2	L1	List1
participant98	4	A2	L1	List1
participant99	NA	A2	L1	List1
participant100	NA	A2	L1	List1
participant101	NA	A2	L1	List1
participant102	NA	A2	L1	List1
participant1	NA	A3	L2	List1
participant2	2	A3	L2	List1
participant3	2	A3	L2	List1
participant4	NA	A3	L2	List1
participant5	NA	A3	L2	List1
participant6	NA	A3	L2	List1
participant7	NA	A3	L2	List1
participant8	NA	A3	L2	List1
participant9	NA	A3	L2	List1
participant10	3	A3	L2	List1
participant11	NA	A3	L2	List1
participant12	NA	A3	L2	List1
participant13	NA	A3	L2	List1
participant14	NA	A3	L2	List1
participant15	2	A3	L2	List1
participant16	NA	A3	L2	List1
participant17	NA	A3	L2	List1
participant18	4	A3	L2	List1
participant19	3	A3	L2	List1
participant20	2	A3	L2	List1
participant21	NA	A3	L2	List1
participant22	2	A3	L2	List1
participant23	NA	A3	L2	List1
participant24	4	A3	L2	List1
participant25	4	A3	L2	List1
participant26	NA	A3	L2	List1
participant27	NA	A3	L2	List1
participant28	2	A3	L2	List1
participant29	1	A3	L2	List1
participant30	3	A3	L2	List1
participant31	NA	A3	L2	List1
participant32	4	A3	L2	List1
participant33	3	A3	L2	List1
participant34	NA	A3	L2	List1
participant35	4	A3	L2	List1
participant36	NA	A3	L2	List1
participant37	NA	A3	L2	List1
participant38	NA	A3	L2	List1
participant39	NA	A3	L2	List1
participant40	NA	A3	L2	List1
participant41	NA	A3	L2	List1
participant42	NA	A3	L2	List1
participant43	NA	A3	L2	List1
participant44	NA	A3	L2	List1
participant45	NA	A3	L2	List1
participant46	NA	A3	L2	List1
participant47	NA	A3	L2	List1
participant48	NA	A3	L2	List1
participant49	NA	A3	L2	List1
participant50	NA	A3	L2	List1
participant51	NA	A3	L2	List1
participant52	NA	A3	L2	List1
participant53	NA	A3	L2	List1
participant54	NA	A3	L2	List1
participant55	NA	A3	L2	List1
participant56	NA	A3	L2	List1
participant57	NA	A3	L2	List1
participant58	4	A3	L2	List1
participant59	NA	A3	L2	List1
participant60	NA	A3	L2	List1
participant61	NA	A3	L2	List1
participant62	NA	A3	L2	List1
participant63	NA	A3	L2	List1
participant64	NA	A3	L2	List1
participant65	NA	A3	L2	List1
participant66	NA	A3	L2	List1
participant67	NA	A3	L2	List1
participant68	NA	A3	L2	List1
participant69	NA	A3	L2	List1
participant70	NA	A3	L2	List1
participant71	NA	A3	L2	List1
participant72	NA	A3	L2	List1
participant73	NA	A3	L2	List1
participant74	NA	A3	L2	List1
participant75	NA	A3	L2	List1
participant76	NA	A3	L2	List1
participant77	NA	A3	L2	List1
participant78	NA	A3	L2	List1
participant79	NA	A3	L2	List1
participant80	NA	A3	L2	List1
participant81	NA	A3	L2	List1
participant82	NA	A3	L2	List1
participant83	NA	A3	L2	List1
participant84	NA	A3	L2	List1
participant85	NA	A3	L2	List1
participant86	NA	A3	L2	List1
participant87	NA	A3	L2	List1
participant88	NA	A3	L2	List1
participant89	NA	A3	L2	List1
participant90	NA	A3	L2	List1
participant91	NA	A3	L2	List1
participant92	NA	A3	L2	List1
participant93	NA	A3	L2	List1
participant94	NA	A3	L2	List1
participant95	NA	A3	L2	List1
participant96	NA	A3	L2	List1
participant97	NA	A3	L2	List1
participant98	2	A3	L2	List1
participant99	NA	A3	L2	List1
participant100	NA	A3	L2	List1
participant101	NA	A3	L2	List1
participant102	NA	A3	L2	List1
participant1	NA	A4	L1	List1
participant2	5	A4	L1	List1
participant3	2	A4	L1	List1
participant4	NA	A4	L1	List1
participant5	NA	A4	L1	List1
participant6	NA	A4	L1	List1
participant7	NA	A4	L1	List1
participant8	NA	A4	L1	List1
participant9	NA	A4	L1	List1
participant10	4	A4	L1	List1
participant11	NA	A4	L1	List1
participant12	NA	A4	L1	List1
participant13	NA	A4	L1	List1
participant14	NA	A4	L1	List1
participant15	4	A4	L1	List1
participant16	NA	A4	L1	List1
participant17	NA	A4	L1	List1
participant18	3	A4	L1	List1
participant19	4	A4	L1	List1
participant20	3	A4	L1	List1
participant21	NA	A4	L1	List1
participant22	3	A4	L1	List1
participant23	NA	A4	L1	List1
participant24	4	A4	L1	List1
participant25	5	A4	L1	List1
participant26	NA	A4	L1	List1
participant27	NA	A4	L1	List1
participant28	4	A4	L1	List1
participant29	3	A4	L1	List1
participant30	5	A4	L1	List1
participant31	NA	A4	L1	List1
participant32	3	A4	L1	List1
participant33	5	A4	L1	List1
participant34	NA	A4	L1	List1
participant35	4	A4	L1	List1
participant36	NA	A4	L1	List1
participant37	NA	A4	L1	List1
participant38	NA	A4	L1	List1
participant39	NA	A4	L1	List1
participant40	NA	A4	L1	List1
participant41	NA	A4	L1	List1
participant42	NA	A4	L1	List1
participant43	NA	A4	L1	List1
participant44	NA	A4	L1	List1
participant45	NA	A4	L1	List1
participant46	NA	A4	L1	List1
participant47	NA	A4	L1	List1
participant48	NA	A4	L1	List1
participant49	NA	A4	L1	List1
participant50	NA	A4	L1	List1
participant51	NA	A4	L1	List1
participant52	NA	A4	L1	List1
participant53	NA	A4	L1	List1
participant54	NA	A4	L1	List1
participant55	NA	A4	L1	List1
participant56	NA	A4	L1	List1
participant57	NA	A4	L1	List1
participant58	4	A4	L1	List1
participant59	NA	A4	L1	List1
participant60	NA	A4	L1	List1
participant61	NA	A4	L1	List1
participant62	NA	A4	L1	List1
participant63	NA	A4	L1	List1
participant64	NA	A4	L1	List1
participant65	NA	A4	L1	List1
participant66	NA	A4	L1	List1
participant67	NA	A4	L1	List1
participant68	4	A4	L1	List1
participant69	NA	A4	L1	List1
participant70	NA	A4	L1	List1
participant71	NA	A4	L1	List1
participant72	NA	A4	L1	List1
participant73	NA	A4	L1	List1
participant74	NA	A4	L1	List1
participant75	NA	A4	L1	List1
participant76	NA	A4	L1	List1
participant77	NA	A4	L1	List1
participant78	NA	A4	L1	List1
participant79	NA	A4	L1	List1
participant80	NA	A4	L1	List1
participant81	NA	A4	L1	List1
participant82	NA	A4	L1	List1
participant83	NA	A4	L1	List1
participant84	NA	A4	L1	List1
participant85	NA	A4	L1	List1
participant86	NA	A4	L1	List1
participant87	NA	A4	L1	List1
participant88	NA	A4	L1	List1
participant89	NA	A4	L1	List1
participant90	NA	A4	L1	List1
participant91	NA	A4	L1	List1
participant92	NA	A4	L1	List1
participant93	4	A4	L1	List1
participant94	NA	A4	L1	List1
participant95	NA	A4	L1	List1
participant96	NA	A4	L1	List1
participant97	NA	A4	L1	List1
participant98	4	A4	L1	List1
participant99	NA	A4	L1	List1
participant100	NA	A4	L1	List1
participant101	NA	A4	L1	List1
participant102	NA	A4	L1	List1
participant1	1	A1	L1	List2
participant2	NA	A1	L1	List2
participant3	NA	A1	L1	List2
participant4	3	A1	L1	List2
participant5	3	A1	L1	List2
participant6	4	A1	L1	List2
participant7	NA	A1	L1	List2
participant8	NA	A1	L1	List2
participant9	4	A1	L1	List2
participant10	NA	A1	L1	List2
participant11	4	A1	L1	List2
participant12	NA	A1	L1	List2
participant13	4	A1	L1	List2
participant14	4	A1	L1	List2
participant15	NA	A1	L1	List2
participant16	4	A1	L1	List2
participant17	4	A1	L1	List2
participant18	NA	A1	L1	List2
participant19	NA	A1	L1	List2
participant20	NA	A1	L1	List2
participant21	3	A1	L1	List2
participant22	NA	A1	L1	List2
participant23	4	A1	L1	List2
participant24	NA	A1	L1	List2
participant25	NA	A1	L1	List2
participant26	NA	A1	L1	List2
participant27	4	A1	L1	List2
participant28	NA	A1	L1	List2
participant29	NA	A1	L1	List2
participant30	NA	A1	L1	List2
participant31	3	A1	L1	List2
participant32	NA	A1	L1	List2
participant33	NA	A1	L1	List2
participant34	NA	A1	L1	List2
participant35	NA	A1	L1	List2
participant36	3	A1	L1	List2
participant37	5	A1	L1	List2
participant38	NA	A1	L1	List2
participant39	NA	A1	L1	List2
participant40	NA	A1	L1	List2
participant41	NA	A1	L1	List2
participant42	NA	A1	L1	List2
participant43	NA	A1	L1	List2
participant44	NA	A1	L1	List2
participant45	NA	A1	L1	List2
participant46	NA	A1	L1	List2
participant47	NA	A1	L1	List2
participant48	4	A1	L1	List2
participant49	NA	A1	L1	List2
participant50	NA	A1	L1	List2
participant51	NA	A1	L1	List2
participant52	NA	A1	L1	List2
participant53	NA	A1	L1	List2
participant54	NA	A1	L1	List2
participant55	NA	A1	L1	List2
participant56	NA	A1	L1	List2
participant57	NA	A1	L1	List2
participant58	NA	A1	L1	List2
participant59	NA	A1	L1	List2
participant60	NA	A1	L1	List2
participant61	NA	A1	L1	List2
participant62	NA	A1	L1	List2
participant63	NA	A1	L1	List2
participant64	NA	A1	L1	List2
participant65	NA	A1	L1	List2
participant66	NA	A1	L1	List2
participant67	4	A1	L1	List2
participant68	NA	A1	L1	List2
participant69	NA	A1	L1	List2
participant70	NA	A1	L1	List2
participant71	NA	A1	L1	List2
participant72	NA	A1	L1	List2
participant73	NA	A1	L1	List2
participant74	NA	A1	L1	List2
participant75	NA	A1	L1	List2
participant76	NA	A1	L1	List2
participant77	NA	A1	L1	List2
participant78	NA	A1	L1	List2
participant79	NA	A1	L1	List2
participant80	NA	A1	L1	List2
participant81	NA	A1	L1	List2
participant82	NA	A1	L1	List2
participant83	NA	A1	L1	List2
participant84	NA	A1	L1	List2
participant85	NA	A1	L1	List2
participant86	NA	A1	L1	List2
participant87	NA	A1	L1	List2
participant88	NA	A1	L1	List2
participant89	NA	A1	L1	List2
participant90	NA	A1	L1	List2
participant91	3	A1	L1	List2
participant92	NA	A1	L1	List2
participant93	NA	A1	L1	List2
participant94	4	A1	L1	List2
participant95	3	A1	L1	List2
participant96	4	A1	L1	List2
participant97	NA	A1	L1	List2
participant98	NA	A1	L1	List2
participant99	NA	A1	L1	List2
participant100	NA	A1	L1	List2
participant101	4	A1	L1	List2
participant102	NA	A1	L1	List2
participant1	3	A2	L1	List2
participant2	NA	A2	L1	List2
participant3	NA	A2	L1	List2
participant4	3	A2	L1	List2
participant5	2	A2	L1	List2
participant6	3	A2	L1	List2
participant7	NA	A2	L1	List2
participant8	NA	A2	L1	List2
participant9	4	A2	L1	List2
participant10	NA	A2	L1	List2
participant11	3	A2	L1	List2
participant12	NA	A2	L1	List2
participant13	3	A2	L1	List2
participant14	3	A2	L1	List2
participant15	NA	A2	L1	List2
participant16	3	A2	L1	List2
participant17	3	A2	L1	List2
participant18	NA	A2	L1	List2
participant19	NA	A2	L1	List2
participant20	NA	A2	L1	List2
participant21	4	A2	L1	List2
participant22	NA	A2	L1	List2
participant23	3	A2	L1	List2
participant24	NA	A2	L1	List2
participant25	NA	A2	L1	List2
participant26	NA	A2	L1	List2
participant27	3	A2	L1	List2
participant28	NA	A2	L1	List2
participant29	NA	A2	L1	List2
participant30	NA	A2	L1	List2
participant31	2	A2	L1	List2
participant32	NA	A2	L1	List2
participant33	NA	A2	L1	List2
participant34	3	A2	L1	List2
participant35	NA	A2	L1	List2
participant36	3	A2	L1	List2
participant37	4	A2	L1	List2
participant38	NA	A2	L1	List2
participant39	NA	A2	L1	List2
participant40	NA	A2	L1	List2
participant41	NA	A2	L1	List2
participant42	NA	A2	L1	List2
participant43	NA	A2	L1	List2
participant44	NA	A2	L1	List2
participant45	NA	A2	L1	List2
participant46	NA	A2	L1	List2
participant47	NA	A2	L1	List2
participant48	2	A2	L1	List2
participant49	NA	A2	L1	List2
participant50	NA	A2	L1	List2
participant51	NA	A2	L1	List2
participant52	NA	A2	L1	List2
participant53	NA	A2	L1	List2
participant54	NA	A2	L1	List2
participant55	NA	A2	L1	List2
participant56	NA	A2	L1	List2
participant57	NA	A2	L1	List2
participant58	NA	A2	L1	List2
participant59	NA	A2	L1	List2
participant60	NA	A2	L1	List2
participant61	NA	A2	L1	List2
participant62	NA	A2	L1	List2
participant63	NA	A2	L1	List2
participant64	NA	A2	L1	List2
participant65	NA	A2	L1	List2
participant66	NA	A2	L1	List2
participant67	NA	A2	L1	List2
participant68	NA	A2	L1	List2
participant69	NA	A2	L1	List2
participant70	NA	A2	L1	List2
participant71	NA	A2	L1	List2
participant72	NA	A2	L1	List2
participant73	NA	A2	L1	List2
participant74	NA	A2	L1	List2
participant75	NA	A2	L1	List2
participant76	NA	A2	L1	List2
participant77	NA	A2	L1	List2
participant78	NA	A2	L1	List2
participant79	NA	A2	L1	List2
participant80	3	A2	L1	List2
participant81	NA	A2	L1	List2
participant82	NA	A2	L1	List2
participant83	NA	A2	L1	List2
participant84	NA	A2	L1	List2
participant85	NA	A2	L1	List2
participant86	NA	A2	L1	List2
participant87	NA	A2	L1	List2
participant88	NA	A2	L1	List2
participant89	NA	A2	L1	List2
participant90	NA	A2	L1	List2
participant91	3	A2	L1	List2
participant92	NA	A2	L1	List2
participant93	NA	A2	L1	List2
participant94	NA	A2	L1	List2
participant95	NA	A2	L1	List2
participant96	3	A2	L1	List2
participant97	NA	A2	L1	List2
participant98	NA	A2	L1	List2
participant99	NA	A2	L1	List2
participant100	NA	A2	L1	List2
participant101	3	A2	L1	List2
participant102	NA	A2	L1	List2
participant1	2	A3	L1	List2
participant2	NA	A3	L1	List2
participant3	NA	A3	L1	List2
participant4	3	A3	L1	List2
participant5	2	A3	L1	List2
participant6	3	A3	L1	List2
participant7	NA	A3	L1	List2
participant8	NA	A3	L1	List2
participant9	4	A3	L1	List2
participant10	NA	A3	L1	List2
participant11	3	A3	L1	List2
participant12	NA	A3	L1	List2
participant13	3	A3	L1	List2
participant14	3	A3	L1	List2
participant15	NA	A3	L1	List2
participant16	3	A3	L1	List2
participant17	4	A3	L1	List2
participant18	NA	A3	L1	List2
participant19	NA	A3	L1	List2
participant20	NA	A3	L1	List2
participant21	3	A3	L1	List2
participant22	NA	A3	L1	List2
participant23	2	A3	L1	List2
participant24	NA	A3	L1	List2
participant25	NA	A3	L1	List2
participant26	NA	A3	L1	List2
participant27	4	A3	L1	List2
participant28	NA	A3	L1	List2
participant29	NA	A3	L1	List2
participant30	NA	A3	L1	List2
participant31	3	A3	L1	List2
participant32	NA	A3	L1	List2
participant33	NA	A3	L1	List2
participant34	2	A3	L1	List2
participant35	NA	A3	L1	List2
participant36	2	A3	L1	List2
participant37	3	A3	L1	List2
participant38	NA	A3	L1	List2
participant39	NA	A3	L1	List2
participant40	NA	A3	L1	List2
participant41	NA	A3	L1	List2
participant42	NA	A3	L1	List2
participant43	NA	A3	L1	List2
participant44	NA	A3	L1	List2
participant45	NA	A3	L1	List2
participant46	NA	A3	L1	List2
participant47	NA	A3	L1	List2
participant48	1	A3	L1	List2
participant49	NA	A3	L1	List2
participant50	NA	A3	L1	List2
participant51	NA	A3	L1	List2
participant52	NA	A3	L1	List2
participant53	NA	A3	L1	List2
participant54	NA	A3	L1	List2
participant55	NA	A3	L1	List2
participant56	NA	A3	L1	List2
participant57	NA	A3	L1	List2
participant58	NA	A3	L1	List2
participant59	NA	A3	L1	List2
participant60	NA	A3	L1	List2
participant61	NA	A3	L1	List2
participant62	NA	A3	L1	List2
participant63	NA	A3	L1	List2
participant64	NA	A3	L1	List2
participant65	NA	A3	L1	List2
participant66	NA	A3	L1	List2
participant67	NA	A3	L1	List2
participant68	NA	A3	L1	List2
participant69	NA	A3	L1	List2
participant70	NA	A3	L1	List2
participant71	NA	A3	L1	List2
participant72	NA	A3	L1	List2
participant73	NA	A3	L1	List2
participant74	NA	A3	L1	List2
participant75	NA	A3	L1	List2
participant76	NA	A3	L1	List2
participant77	NA	A3	L1	List2
participant78	NA	A3	L1	List2
participant79	NA	A3	L1	List2
participant80	3	A3	L1	List2
participant81	NA	A3	L1	List2
participant82	NA	A3	L1	List2
participant83	NA	A3	L1	List2
participant84	NA	A3	L1	List2
participant85	NA	A3	L1	List2
participant86	NA	A3	L1	List2
participant87	NA	A3	L1	List2
participant88	NA	A3	L1	List2
participant89	NA	A3	L1	List2
participant90	NA	A3	L1	List2
participant91	3	A3	L1	List2
participant92	NA	A3	L1	List2
participant93	NA	A3	L1	List2
participant94	NA	A3	L1	List2
participant95	NA	A3	L1	List2
participant96	3	A3	L1	List2
participant97	NA	A3	L1	List2
participant98	NA	A3	L1	List2
participant99	NA	A3	L1	List2
participant100	NA	A3	L1	List2
participant101	3	A3	L1	List2
participant102	NA	A3	L1	List2
participant1	2	A4	L1	List2
participant2	NA	A4	L1	List2
participant3	NA	A4	L1	List2
participant4	4	A4	L1	List2
participant5	4	A4	L1	List2
participant6	3	A4	L1	List2
participant7	NA	A4	L1	List2
participant8	NA	A4	L1	List2
participant9	4	A4	L1	List2
participant10	NA	A4	L1	List2
participant11	4	A4	L1	List2
participant12	NA	A4	L1	List2
participant13	3	A4	L1	List2
participant14	3	A4	L1	List2
participant15	NA	A4	L1	List2
participant16	4	A4	L1	List2
participant17	3	A4	L1	List2
participant18	NA	A4	L1	List2
participant19	NA	A4	L1	List2
participant20	NA	A4	L1	List2
participant21	3	A4	L1	List2
participant22	NA	A4	L1	List2
participant23	2	A4	L1	List2
participant24	NA	A4	L1	List2
participant25	NA	A4	L1	List2
participant26	NA	A4	L1	List2
participant27	4	A4	L1	List2
participant28	NA	A4	L1	List2
participant29	NA	A4	L1	List2
participant30	NA	A4	L1	List2
participant31	3	A4	L1	List2
participant32	NA	A4	L1	List2
participant33	NA	A4	L1	List2
participant34	3	A4	L1	List2
participant35	NA	A4	L1	List2
participant36	4	A4	L1	List2
participant37	3	A4	L1	List2
participant38	NA	A4	L1	List2
participant39	NA	A4	L1	List2
participant40	NA	A4	L1	List2
participant41	NA	A4	L1	List2
participant42	NA	A4	L1	List2
participant43	NA	A4	L1	List2
participant44	NA	A4	L1	List2
participant45	NA	A4	L1	List2
participant46	NA	A4	L1	List2
participant47	NA	A4	L1	List2
participant48	3	A4	L1	List2
participant49	NA	A4	L1	List2
participant50	NA	A4	L1	List2
participant51	NA	A4	L1	List2
participant52	NA	A4	L1	List2
participant53	NA	A4	L1	List2
participant54	NA	A4	L1	List2
participant55	NA	A4	L1	List2
participant56	NA	A4	L1	List2
participant57	NA	A4	L1	List2
participant58	NA	A4	L1	List2
participant59	NA	A4	L1	List2
participant60	NA	A4	L1	List2
participant61	NA	A4	L1	List2
participant62	NA	A4	L1	List2
participant63	NA	A4	L1	List2
participant64	NA	A4	L1	List2
participant65	NA	A4	L1	List2
participant66	NA	A4	L1	List2
participant67	NA	A4	L1	List2
participant68	NA	A4	L1	List2
participant69	NA	A4	L1	List2
participant70	NA	A4	L1	List2
participant71	NA	A4	L1	List2
participant72	NA	A4	L1	List2
participant73	NA	A4	L1	List2
participant74	NA	A4	L1	List2
participant75	NA	A4	L1	List2
participant76	NA	A4	L1	List2
participant77	NA	A4	L1	List2
participant78	NA	A4	L1	List2
participant79	NA	A4	L1	List2
participant80	4	A4	L1	List2
participant81	NA	A4	L1	List2
participant82	NA	A4	L1	List2
participant83	NA	A4	L1	List2
participant84	NA	A4	L1	List2
participant85	NA	A4	L1	List2
participant86	NA	A4	L1	List2
participant87	NA	A4	L1	List2
participant88	NA	A4	L1	List2
participant89	NA	A4	L1	List2
participant90	NA	A4	L1	List2
participant91	3	A4	L1	List2
participant92	NA	A4	L1	List2
participant93	NA	A4	L1	List2
participant94	NA	A4	L1	List2
participant95	NA	A4	L1	List2
participant96	3	A4	L1	List2
participant97	NA	A4	L1	List2
participant98	NA	A4	L1	List2
participant99	NA	A4	L1	List2
participant100	NA	A4	L1	List2
participant101	4	A4	L1	List2
participant102	NA	A4	L1	List2
