# Supplementary material for: Preliminary evidence of linguistic bias in academic reviewing
Source: J Engl Acad Purp. Author manuscript; Available in PMC 2020 Oct 20. (PMC7575202; doi:10.1016/j.jeap.2020.100895)
Supplement: Conference+Abstract+Review+Survey_July+7%2C+2019_16.48.csv [file NIHMS1631807-supplement-Conference_Abstract_Review_Survey_July_7_2C_2019_16_48_csv.csv]

StartDate	EndDate	Status	Progress	Duration (in seconds)	Finished	RecordedDate	ResponseId	DistributionChannel	UserLanguage	Q2	Q5	Q5_5_TEXT	Q6	Q6_3_TEXT	Q9	1_Q10	1_Q11	1_Q75_1	1_Q75_2	1_Q75_3	1_Q75_4	2_Q10	2_Q11	2_Q75_1	2_Q75_2	2_Q75_3	2_Q75_4	3_Q10	3_Q11	3_Q75_1	3_Q75_2	3_Q75_3	3_Q75_4	4_Q10	4_Q11	4_Q75_1	4_Q75_2	4_Q75_3	4_Q75_4	5_Q10	5_Q11	5_Q75_1	5_Q75_2	5_Q75_3	5_Q75_4	6_Q10	6_Q11	6_Q75_1	6_Q75_2
Start Date	End Date	Response Type	Progress	Duration (in seconds)	Finished	Recorded Date	Response ID	Distribution Channel	User Language	The Department of Chinese & Bilingual Studies at The Hong Kong Polytechnic University supports the practice of protection for human subjects participating in research. The following information is provided for you to decide whether you wish to participate in the present study. You should be aware that even if you agree to participate, you are free to withdraw at any time without penalty. We are c…	(b) Select the item(s) that best describe(s) this individual, - Selected Choice	(b) Select the item(s) that best describe(s) this individual, - Other: - Text	Select the sex that best describes yourself. - Selected Choice	Select the sex that best describes yourself. - Other: - Text	How many additional languages did you learn in addition to your native language(s)?	1 - Please indicate ONE of the additional languages you learned. If you learned more than one additional language, you will have the opportunity to write it in later.	1 - When did you learn [QID10-ChoiceTextEntryValue]?	Please rate your proficiency in [QID10-ChoiceTextEntryValue] for each of the following dimensions. - 1 - Speaking	Please rate your proficiency in [QID10-ChoiceTextEntryValue] for each of the following dimensions. - 1 - Reading	Please rate your proficiency in [QID10-ChoiceTextEntryValue] for each of the following dimensions. - 1 - Writing	Please rate your proficiency in [QID10-ChoiceTextEntryValue] for each of the following dimensions. - 1 - Listening	2 - Please indicate ONE of the additional languages you learned. If you learned more than one additional language, you will have the opportunity to write it in later.	2 - When did you learn [QID10-ChoiceTextEntryValue]?	Please rate your proficiency in [QID10-ChoiceTextEntryValue] for each of the following dimensions. - 2 - Speaking	Please rate your proficiency in [QID10-ChoiceTextEntryValue] for each of the following dimensions. - 2 - Reading	Please rate your proficiency in [QID10-ChoiceTextEntryValue] for each of the following dimensions. - 2 - Writing	Please rate your proficiency in [QID10-ChoiceTextEntryValue] for each of the following dimensions. - 2 - Listening	3 - Please indicate ONE of the additional languages you learned. If you learned more than one additional language, you will have the opportunity to write it in later.	3 - When did you learn [QID10-ChoiceTextEntryValue]?	Please rate your proficiency in [QID10-ChoiceTextEntryValue] for each of the following dimensions. - 3 - Speaking	Please rate your proficiency in [QID10-ChoiceTextEntryValue] for each of the following dimensions. - 3 - Reading	Please rate your proficiency in [QID10-ChoiceTextEntryValue] for each of the following dimensions. - 3 - Writing	Please rate your proficiency in [QID10-ChoiceTextEntryValue] for each of the following dimensions. - 3 - Listening	4 - Please indicate ONE of the additional languages you learned. If you learned more than one additional language, you will have the opportunity to write it in later.	4 - When did you learn [QID10-ChoiceTextEntryValue]?	Please rate your proficiency in [QID10-ChoiceTextEntryValue] for each of the following dimensions. - 4 - Speaking	Please rate your proficiency in [QID10-ChoiceTextEntryValue] for each of the following dimensions. - 4 - Reading	Please rate your proficiency in [QID10-ChoiceTextEntryValue] for each of the following dimensions. - 4 - Writing	Please rate your proficiency in [QID10-ChoiceTextEntryValue] for each of the following dimensions. - 4 - Listening	5 - Please indicate ONE of the additional languages you learned. If you learned more than one additional language, you will have the opportunity to write it in later.	5 - When did you learn [QID10-ChoiceTextEntryValue]?	Please rate your proficiency in [QID10-ChoiceTextEntryValue] for each of the following dimensions. - 5 - Speaking	Please rate your proficiency in [QID10-ChoiceTextEntryValue] for each of the following dimensions. - 5 - Reading	Please rate your proficiency in [QID10-ChoiceTextEntryValue] for each of the following dimensions. - 5 - Writing	Please rate your proficiency in [QID10-ChoiceTextEntryValue] for each of the following dimensions. - 5 - Listening	6 - Please indicate ONE of the additional languages you learned. If you learned more than one additional language, you will have the opportunity to write it in later.	6 - When did you learn [QID10-ChoiceTextEntryValue]?	Please rate your proficiency in [QID10-ChoiceTextEntryValue] for each of the following dimensions. - 6 - Speaking	Please rate your proficiency in [QID10-ChoiceTextEntryValue] for each of the following dimensions. - 6 - Reading
{"ImportId":"startDate","timeZone":"America/Denver"}	{"ImportId":"endDate","timeZone":"America/Denver"}	{"ImportId":"status"}	{"ImportId":"progress"}	{"ImportId":"duration"}	{"ImportId":"finished"}	{"ImportId":"recordedDate","timeZone":"America/Denver"}	{"ImportId":"_recordId"}	{"ImportId":"distributionChannel"}	{"ImportId":"userLanguage"}	{"ImportId":"QID2"}	{"ImportId":"QID5"}	{"ImportId":"QID5_5_TEXT"}	{"ImportId":"QID6"}	{"ImportId":"QID6_3_TEXT"}	{"ImportId":"QID9_TEXT"}	{"ImportId":"1_QID10_TEXT"}	{"ImportId":"1_QID11"}	{"ImportId":"1_QID75_1"}	{"ImportId":"1_QID75_2"}	{"ImportId":"1_QID75_3"}	{"ImportId":"1_QID75_6"}	{"ImportId":"2_QID10_TEXT"}	{"ImportId":"2_QID11"}	{"ImportId":"2_QID75_1"}	{"ImportId":"2_QID75_2"}	{"ImportId":"2_QID75_3"}	{"ImportId":"2_QID75_6"}	{"ImportId":"3_QID10_TEXT"}	{"ImportId":"3_QID11"}	{"ImportId":"3_QID75_1"}	{"ImportId":"3_QID75_2"}	{"ImportId":"3_QID75_3"}	{"ImportId":"3_QID75_6"}	{"ImportId":"4_QID10_TEXT"}	{"ImportId":"4_QID11"}	{"ImportId":"4_QID75_1"}	{"ImportId":"4_QID75_2"}	{"ImportId":"4_QID75_3"}	{"ImportId":"4_QID75_6"}	{"ImportId":"5_QID10_TEXT"}	{"ImportId":"5_QID11"}	{"ImportId":"5_QID75_1"}	{"ImportId":"5_QID75_2"}	{"ImportId":"5_QID75_3"}	{"ImportId":"5_QID75_6"}	{"ImportId":"6_QID10_TEXT"}	{"ImportId":"6_QID11"}	{"ImportId":"6_QID75_1"}	{"ImportId":"6_QID75_2"}
2018-09-18 16:31:37	2018-09-18 16:59:08	IP Address	100	1651	True	2018-09-18 16:59:09	R_3kERX1H1l1lPt8V	anonymous	EN	I consent.	Other:	Earthling, Mixed US Urban	Female		3	Carolinian (Refaluwasch)	Adulthood (18 years or older)					Spanish	Adolescence (13-17 years)					Japanese	Adulthood (18 years or older)
2018-09-18 19:22:29	2018-09-18 19:34:28	IP Address	100	718	True	2018-09-18 19:34:28	R_1j9uMtiiAMXCZ9p	anonymous	EN	I consent.	Other:	Multiracial	Female		0
2018-09-18 20:42:51	2018-09-18 20:55:08	IP Address	100	736	True	2018-09-18 20:55:08	R_1hMVmQG26lNxuBz	anonymous	EN	I consent.	White		Female		1	French	Adulthood (18 years or older)	Emergent	Emergent	Emergent	Emergent
2018-09-18 20:48:52	2018-09-18 20:56:37	IP Address	100	465	True	2018-09-18 20:56:38	R_1fkYWla5p4dKf2N	anonymous	EN	I consent.	White		Male		1	German	Adolescence (13-17 years)	Emergent	Developing	Emergent	Developing
2018-09-18 22:55:08	2018-09-18 23:15:34	IP Address	100	1225	True	2018-09-18 23:15:34	R_3P5gzz4MGgnLaSU	anonymous	EN	I consent.	White		Female		2	Spanish	Middle childhood (6-12 years)	Highly proficient	Highly proficient	Highly proficient	Highly proficient	English	Early childhood (0-5 years)	Native speaker-like proficiency	Native speaker-like proficiency	Native speaker-like proficiency	Native speaker-like proficiency
2018-09-19 01:45:15	2018-09-19 02:09:51	IP Address	100	1475	True	2018-09-19 02:09:51	R_29bRxe453F4miet	anonymous	EN	I consent.	White		Male		5	German	Adulthood (18 years or older)	Proficient	Highly proficient	Proficient	Proficient	Arabic	Middle childhood (6-12 years)	Developing	Developing	Emergent	Developing
2018-09-19 02:12:48	2018-09-19 02:32:53	IP Address	100	1205	True	2018-09-19 02:32:53	R_3EWiuiOyw6xstyv	anonymous	EN	I consent.	White		Female		0
2018-09-19 03:27:08	2018-09-19 03:34:07	IP Address	100	419	True	2018-09-19 03:34:08	R_3qq9ikbM7YRNy7C	anonymous	EN	I consent.	White		Female		2	english	Adulthood (18 years or older)	Proficient	Highly proficient	Proficient	Highly proficient	russian	Middle childhood (6-12 years)	Proficient	Highly proficient	Proficient	Highly proficient
2018-09-19 05:24:59	2018-09-19 05:32:45	IP Address	100	466	True	2018-09-19 05:32:46	R_3EEblYmdEEADy79	anonymous	EN	I consent.	White		Female		3	Spanish	Adolescence (13-17 years)	Proficient	Proficient	Developing	Developing	French	Adolescence (13-17 years)	Developing	Developing	Developing	Developing	Hebrew	Adulthood (18 years or older)	Developing	Developing	Emergent	Developing
2018-09-19 06:22:04	2018-09-19 06:33:24	IP Address	100	680	True	2018-09-19 06:33:25	R_1IarxDt1ZBAHnjw	anonymous	EN	I consent.	American Indian, Eskimo, Aleut		Female		1	American Sign Language	Adulthood (18 years or older)	Developing	Emergent	Highly proficient	Emergent
2018-09-19 08:30:02	2018-09-19 08:35:49	IP Address	100	346	True	2018-09-19 08:35:49	R_qCVFrosT5VEbEsN	anonymous	EN	I consent.	White		Female		1		Early childhood (0-5 years)	Proficient	Proficient	Proficient	Proficient
2018-09-19 12:31:13	2018-09-19 12:31:32	IP Address	100	18	True	2018-09-19 12:31:32	R_USm0EgcnhKwAWHL	anonymous	EN	I don't give consent.
2018-09-19 12:29:24	2018-09-19 12:34:59	IP Address	100	334	True	2018-09-19 12:34:59	R_00U5NWJlKakc4vL	anonymous	EN	I consent.	White		Female		1	German	Adolescence (13-17 years)	Emergent	Developing	Emergent	Developing
2018-09-19 12:28:22	2018-09-19 12:40:44	IP Address	100	742	True	2018-09-19 12:40:45	R_CjAwZxiAJXT1TKp	anonymous	EN	I consent.	White		Female		1		Adolescence (13-17 years)	Developing	Proficient	Proficient	Proficient
2018-09-19 12:36:49	2018-09-19 12:49:27	IP Address	100	758	True	2018-09-19 12:49:28	R_2uPSWI1tXFLeFeI	anonymous	EN	I consent.	White		Female		5	hebrew	Early childhood (0-5 years)	Native speaker-like proficiency	Native speaker-like proficiency	Native speaker-like proficiency	Native speaker-like proficiency								Adolescence (13-17 years)
2018-09-19 12:38:33	2018-09-19 13:06:19	IP Address	100	1665	True	2018-09-19 13:06:19	R_1NFa06jU2s7lYqy	anonymous	EN	I consent.	White		Male		1	German	Early childhood (0-5 years)	Proficient	Proficient	Proficient	Proficient
2018-09-19 12:32:14	2018-09-19 13:15:30	IP Address	100	2595	True	2018-09-19 13:15:30	R_3iPwvQaLgkJXokw	anonymous	EN	I consent.	White		Male		3	Spanish	Adolescence (13-17 years)	Proficient	Proficient	Developing	Proficient	Japanese	Adulthood (18 years or older)	Developing	Developing	Developing	Developing	Mandarin	Adulthood (18 years or older)	Native speaker-like proficiency	Highly proficient	Highly proficient	Native speaker-like proficiency
2018-09-19 19:47:43	2018-09-19 20:22:59	IP Address	100	2115	True	2018-09-19 20:22:59	R_bPpiuv4vygKHlap	anonymous	EN	I consent.	White		Male		1	English	Adolescence (13-17 years)	Native speaker-like proficiency	Native speaker-like proficiency	Proficient	Native speaker-like proficiency
2018-09-20 05:46:13	2018-09-20 06:03:18	IP Address	100	1024	True	2018-09-20 06:03:19	R_3oB19Fctno94wjH	anonymous	EN	I consent.	White		Female		3	Australian Sign Language	Adulthood (18 years or older)	Highly proficient			Highly proficient	American Sign Language	Adulthood (18 years or older)	Developing			Proficient	Danish	Adulthood (18 years or older)	Emergent	Developing	Developing	Emergent
2018-09-20 06:00:32	2018-09-20 06:12:35	IP Address	100	722	True	2018-09-20 06:12:35	R_2fuF1N68IEEQSrm	anonymous	EN	I consent.	White		Female		3	English	Adolescence (13-17 years)	Highly proficient	Highly proficient	Highly proficient	Highly proficient	French	Adolescence (13-17 years)	Developing	Developing	Developing	Developing	Latin	Adolescence (13-17 years)	Emergent	Emergent	Emergent	Emergent
2018-09-20 09:03:11	2018-09-20 09:23:27	IP Address	100	1216	True	2018-09-20 09:23:28	R_2V9oVrsvHn0EwSU	anonymous	EN	I consent.	White		Male		2	English	Middle childhood (6-12 years)	Highly proficient	Native speaker-like proficiency	Native speaker-like proficiency	Highly proficient	French	Middle childhood (6-12 years)	Developing	Proficient	Developing	Developing
2018-09-20 10:15:52	2018-09-20 10:53:37	IP Address	100	2264	True	2018-09-20 10:53:37	R_3hasUqt1s6itKsq	anonymous	EN	I consent.	White		Female		4	English	Middle childhood (6-12 years)	Highly proficient	Native speaker-like proficiency	Highly proficient	Native speaker-like proficiency	Arabic	Adolescence (13-17 years)	Emergent	Emergent	Emergent	Emergent	French	Adolescence (13-17 years)	Developing	Developing	Developing	Developing	Spanish	Adulthood (18 years or older)	Developing	Proficient	Developing	Proficient
2018-09-21 10:00:39	2018-09-21 10:37:40	IP Address	100	2220	True	2018-09-21 10:37:40	R_1rqOd0djb4Dtozc	anonymous	EN	I consent.	White		Female		1	Spanish	Adolescence (13-17 years)	Developing	Proficient	Proficient	Developing
2018-09-21 18:26:35	2018-09-21 18:37:38	IP Address	100	662	True	2018-09-21 18:37:38	R_24H6BhxJf0j1WCT	anonymous	EN	I consent.	White		Male		2	German	Adulthood (18 years or older)	Proficient	Developing	Developing	Proficient	Spanish	Adolescence (13-17 years)	Proficient	Proficient	Developing	Proficient
2018-09-22 19:05:44	2018-09-22 19:09:14	IP Address	100	209	True	2018-09-22 19:09:15	R_1QmXmN6waP6T9QP	anonymous	EN	I consent.	White		Female		1	American Sign Language	Adulthood (18 years or older)	Highly proficient	Highly proficient	Highly proficient	Highly proficient
2018-09-16 21:02:16	2018-09-16 21:06:12	IP Address	60	236	False	2018-09-23 21:06:47	R_Q6ZcynRIFViQWbL	anonymous	EN	I consent.	White		Male		0
2018-09-24 03:10:29	2018-09-24 03:22:44	IP Address	100	734	True	2018-09-24 03:22:44	R_1pmyajdQrXZy6mi	anonymous	EN	I consent.	White		Male		3	English	Adolescence (13-17 years)	Highly proficient	Highly proficient	Proficient	Highly proficient	French	Adolescence (13-17 years)	Developing	Proficient	Developing	Developing	Latin	Middle childhood (6-12 years)	Emergent	Emergent	Emergent	Emergent
2018-09-24 07:47:43	2018-09-24 08:10:48	IP Address	100	1385	True	2018-09-24 08:10:49	R_2cwNV1fysgY6vHn	anonymous	EN	I consent.	White		Female		2	English	Middle childhood (6-12 years)	Highly proficient	Highly proficient	Highly proficient	Highly proficient	French	Adolescence (13-17 years)	Developing	Developing	Developing	Developing
2018-09-24 12:13:45	2018-09-24 12:35:05	IP Address	100	1279	True	2018-09-24 12:35:06	R_3lpzqxgjMe0LaVz	anonymous	EN	I consent.	Asian or Pacific Islander		Female		2	English	Middle childhood (6-12 years)	Native speaker-like proficiency	Native speaker-like proficiency	Native speaker-like proficiency	Native speaker-like proficiency	Mandarin Chinese	Adolescence (13-17 years)	Proficient	Highly proficient	Highly proficient	Proficient
2018-09-24 12:47:19	2018-09-24 13:04:19	IP Address	100	1019	True	2018-09-24 13:04:19	R_2y9Oimeay4D1XSt	anonymous	EN	I consent.	Asian or Pacific Islander		Male		2	English	Early childhood (0-5 years)	Native speaker-like proficiency	Native speaker-like proficiency	Native speaker-like proficiency	Native speaker-like proficiency	Mandarin	Early childhood (0-5 years)	Native speaker-like proficiency	Native speaker-like proficiency	Native speaker-like proficiency	Native speaker-like proficiency
2018-09-24 12:36:19	2018-09-24 13:07:55	IP Address	100	1896	True	2018-09-24 13:07:56	R_1pyXHAglaoVeWeO	anonymous	EN	I consent.	White		Female		2	English	Adolescence (13-17 years)	Highly proficient	Highly proficient	Proficient	Highly proficient	German	Adulthood (18 years or older)	Developing	Developing	Emergent	Emergent
2018-09-24 13:20:52	2018-09-24 13:33:00	IP Address	100	728	True	2018-09-24 13:33:01	R_3HXmxVab2V6kCk2	anonymous	EN	I consent.	White		Male		2	German	Early childhood (0-5 years)	Highly proficient	Proficient	Proficient	Highly proficient	French	Middle childhood (6-12 years)	Proficient	Proficient	Proficient	Proficient
2018-09-24 15:03:16	2018-09-24 15:14:51	IP Address	100	694	True	2018-09-24 15:14:51	R_uy1yi68eXLY18nn	anonymous	EN	I consent.	Asian or Pacific Islander		Female		2	English	Early childhood (0-5 years)	Native speaker-like proficiency	Native speaker-like proficiency	Native speaker-like proficiency	Native speaker-like proficiency	Spanish	Middle childhood (6-12 years)	Developing	Developing	Emergent	Developing
2018-09-24 15:02:34	2018-09-24 16:07:16	IP Address	100	3882	True	2018-09-24 16:07:17	R_2zU7WDFx0dTGZro	anonymous	EN	I consent.	White		Female		3	Russian	Middle childhood (6-12 years)	Proficient	Highly proficient	Proficient	Proficient	English	Adolescence (13-17 years)	Highly proficient	Highly proficient	Highly proficient	Proficient	Spanish	Adolescence (13-17 years)	Developing	Developing	Developing	Developing
2018-09-24 19:13:27	2018-09-24 21:56:12	IP Address	100	9765	True	2018-09-24 21:56:12	R_3qvvZYbd4VBXiiO	anonymous	EN	I consent.	White		Female		1	spanish	Early childhood (0-5 years)	Native speaker-like proficiency	Native speaker-like proficiency	Native speaker-like proficiency	Native speaker-like proficiency
2018-09-24 23:23:41	2018-09-24 23:30:45	IP Address	100	424	True	2018-09-24 23:30:46	R_cBVqDM3KQ9TUS89	anonymous	EN	I consent.	White		Male		2		Adulthood (18 years or older)	Highly proficient	Native speaker-like proficiency	Highly proficient	Native speaker-like proficiency		Adulthood (18 years or older)	Highly proficient	Proficient	Proficient	Proficient
2018-09-25 03:59:57	2018-09-25 04:10:11	IP Address	100	614	True	2018-09-25 04:10:12	R_1Ii5BbZ8SPy2YNR	anonymous	EN	I consent.	White		Female		3	Spanish	Adolescence (13-17 years)	Proficient	Developing	Emergent	Proficient	Arabic	Adulthood (18 years or older)	Emergent	Emergent	Emergent	Emergent	Dutch	Adulthood (18 years or older)	Emergent	Emergent	Emergent	Emergent
2018-09-18 10:32:44	2018-09-18 10:34:03	IP Address	6	78	False	2018-09-25 10:34:16	R_yUBoWXZSRslIKB3	anonymous	EN	I consent.	White		Female
2018-09-18 11:10:37	2018-09-18 11:16:21	IP Address	11	343	False	2018-09-25 11:16:32	R_2E6t5URJmgxEFzv	anonymous	EN	I consent.	Asian or Pacific Islander		Female		3	Mandarin	Early childhood (0-5 years)					German	Adolescence (13-17 years)					Italian	Adulthood (18 years or older)
2018-09-18 14:06:08	2018-09-18 14:07:15	IP Address	12	67	False	2018-09-25 14:07:26	R_1do6yMNYuVHItR3	anonymous	EN	I consent.	White		Female		1		Adolescence (13-17 years)
2018-09-18 19:36:47	2018-09-18 19:37:44	IP Address	8	57	False	2018-09-25 19:38:07	R_XhKMs5LTqZsHce5	anonymous	EN	I consent.	American Indian, Eskimo, Aleut		Male		2
2018-09-18 19:46:20	2018-09-18 19:47:57	IP Address	11	97	False	2018-09-25 19:48:12	R_2XoCIO7bNr8SZYn	anonymous	EN	I consent.	White		Female		1	Sign Language	Adulthood (18 years or older)
2018-09-18 20:30:31	2018-09-18 20:48:55	IP Address	11	1104	False	2018-09-25 20:49:16	R_3HXjDyERxK8V23w	anonymous	EN	I consent.	White		Male		1	German	Adolescence (13-17 years)
2018-09-18 22:00:39	2018-09-18 22:01:43	IP Address	3	64	False	2018-09-25 22:02:15	R_6u5t4p40OUnDOEN	anonymous	EN	I consent.
2018-09-18 22:36:56	2018-09-18 22:43:28	IP Address	68	392	False	2018-09-25 22:43:29	R_1QL6gYrgkynyefs	anonymous	EN	I consent.	Asian or Pacific Islander		Female		4		Middle childhood (6-12 years)	Highly proficient	Highly proficient	Highly proficient	Highly proficient		Adolescence (13-17 years)	Emergent	Emergent	Emergent	Emergent		Adolescence (13-17 years)	Emergent	Emergent	Emergent	Emergent		Adulthood (18 years or older)	Emergent	Emergent	Emergent	Emergent
2018-09-18 22:54:00	2018-09-18 22:57:25	IP Address	14	205	False	2018-09-25 22:57:41	R_3EJNSdtCmExcwJc	anonymous	EN	I consent.	White		Female		4	Spanish	Early childhood (0-5 years)	Native speaker-like proficiency	Native speaker-like proficiency	Native speaker-like proficiency	Native speaker-like proficiency	English	Adolescence (13-17 years)	Highly proficient	Highly proficient	Highly proficient	Highly proficient	Dutch	Adulthood (18 years or older)	Developing		Developing	Developing
2018-09-18 23:35:03	2018-09-18 23:37:20	IP Address	59	136	False	2018-09-25 23:37:48	R_1lAn5KVfHh89cLQ	anonymous	EN	I consent.	White		Female		2	French	Middle childhood (6-12 years)	Proficient	Proficient	Proficient	Proficient	German	Middle childhood (6-12 years)	Proficient	Proficient	Proficient	Proficient
2018-09-26 02:41:18	2018-09-26 02:51:42	IP Address	100	624	True	2018-09-26 02:51:43	R_2zTKhO13q00l8qJ	anonymous	EN	I consent.	White		Male		3	French	Adolescence (13-17 years)	Developing	Developing	Developing	Developing	Spanish	Adulthood (18 years or older)	Emergent	Emergent	Emergent	Emergent	German	Adolescence (13-17 years)	Developing	Developing	Developing	Developing
2018-09-19 03:18:09	2018-09-19 03:24:18	IP Address	59	369	False	2018-09-26 03:24:39	R_qVeXWkj9fLpfsHf	anonymous	EN	I consent.			Female		6	Swiss-german	Early childhood (0-5 years)	Native speaker-like proficiency	Native speaker-like proficiency	Native speaker-like proficiency	Native speaker-like proficiency	German	Middle childhood (6-12 years)	Highly proficient	Highly proficient	Highly proficient	Highly proficient	English	Adolescence (13-17 years)	Proficient	Proficient	Proficient	Proficient	Italian	Adulthood (18 years or older)	Developing	Developing	Developing	Developing	Spanish	Adulthood (18 years or older)	Developing	Developing	Developing	Developing	Portuguese	Adulthood (18 years or older)	Emergent	Emergent
2018-09-19 04:02:20	2018-09-19 04:03:12	IP Address	8	51	False	2018-09-26 04:03:13	R_2aPIEEIytIqW3nh	anonymous	EN	I consent.	White		Female		2
2018-09-19 04:16:54	2018-09-19 04:20:49	IP Address	59	235	False	2018-09-26 04:21:35	R_2zIN61stOQB7UyM	anonymous	EN	I consent.	White		Male		5		Early childhood (0-5 years)	Native speaker-like proficiency	Native speaker-like proficiency	Native speaker-like proficiency	Native speaker-like proficiency
2018-09-19 06:41:08	2018-09-19 06:41:59	IP Address	59	50	False	2018-09-26 06:42:00	R_27P45Yhi78zKzl4	anonymous	EN	I consent.	White		Male		1		Middle childhood (6-12 years)
2018-09-19 06:38:17	2018-09-19 06:42:19	IP Address	59	241	False	2018-09-26 06:42:23	R_2OU2D4lUWfIgYrn	anonymous	EN	I consent.	Other:	latin american	Female		3		Adolescence (13-17 years)	Highly proficient	Highly proficient	Highly proficient	Highly proficient	English	Adolescence (13-17 years)	Highly proficient	Highly proficient	Highly proficient	Highly proficient	spanish	Adolescence (13-17 years)	Proficient	Highly proficient	Proficient	Highly proficient
2018-09-19 07:27:08	2018-09-19 07:27:55	IP Address	6	47	False	2018-09-26 07:27:58	R_2ZHtCCfvjvaT6T1	anonymous	EN	I consent.	White		Male
2018-09-19 07:31:44	2018-09-19 07:32:50	IP Address	8	66	False	2018-09-26 07:32:51	R_cAcoR386m4dfW4F	anonymous	EN	I consent.	American Indian, Eskimo, Aleut		Male		2
2018-09-18 11:29:54	2018-09-19 08:17:48	IP Address	59	74874	False	2018-09-26 08:17:49	R_1ojx26O2iPvieG8	anonymous	EN	I consent.	Black or African-American		Female		1	Shona	Early childhood (0-5 years)
2018-09-19 09:55:44	2018-09-19 09:56:14	IP Address	2	30	False	2018-09-26 09:56:26	R_0pN8uym8G9zrYbf	anonymous	EN	I consent.
2018-09-26 08:55:11	2018-09-26 10:15:07	IP Address	100	4795	True	2018-09-26 10:15:07	R_5vTMwirzu6i7dBf	anonymous	EN	I consent.	White		Female		11	French	Middle childhood (6-12 years)	Proficient	Highly proficient	Proficient	Highly proficient	Spanish	Middle childhood (6-12 years)	Proficient	Highly proficient	Highly proficient	Highly proficient	German	Adulthood (18 years or older)	Proficient	Proficient	Developing	Proficient	Dutch	Adulthood (18 years or older)	Developing	Emergent	Emergent	Developing	Arabic	Adulthood (18 years or older)	Emergent	Emergent	Emergent	Emergent	Latin	Adulthood (18 years or older)	Emergent	Proficient
2018-09-19 11:30:09	2018-09-19 11:46:11	IP Address	59	962	False	2018-09-26 11:46:16	R_10OUCUiGrMaFnHn	anonymous	EN	I consent.	White		Female		2	english	Adulthood (18 years or older)	Highly proficient	Highly proficient	Highly proficient	Highly proficient	russian	Adolescence (13-17 years)	Proficient	Proficient	Proficient	Proficient
2018-09-19 12:13:00	2018-09-19 12:18:25	IP Address	59	324	False	2018-09-26 12:18:31	R_WckbCIVX6TSkJAl	anonymous	EN	I consent.	Black or African-American		Female		1	Spanish	Adolescence (13-17 years)	Proficient	Highly proficient	Highly proficient	Proficient
2018-09-19 12:29:43	2018-09-19 12:34:54	IP Address	68	310	False	2018-09-26 12:34:56	R_2ti1ehmtlo7blw9	anonymous	EN	I consent.	Other:	jewish	Female		2	Hebrew	Early childhood (0-5 years)	Native speaker-like proficiency	Native speaker-like proficiency	Native speaker-like proficiency	Native speaker-like proficiency	English	Middle childhood (6-12 years)	Highly proficient	Native speaker-like proficiency	Native speaker-like proficiency	Native speaker-like proficiency
2018-09-19 12:30:18	2018-09-19 12:46:35	IP Address	59	976	False	2018-09-26 12:46:37	R_3qOjeQqNb2mvQnH	anonymous	EN	I consent.	White		Male		1		Adulthood (18 years or older)	Developing	Developing	Developing	Developing
2018-09-19 12:50:14	2018-09-19 12:51:11	IP Address	8	57	False	2018-09-26 12:51:19	R_1jDJJHrxglXt5Fh	anonymous	EN	I consent.	White		Male		2
2018-09-19 12:43:57	2018-09-19 12:55:32	IP Address	59	694	False	2018-09-26 13:22:26	R_AugaCqHxIoAJW0x	anonymous	EN	I consent.	White		Male		2	Spanish	Adolescence (13-17 years)	Proficient	Highly proficient	Proficient	Proficient	Catalan	Adulthood (18 years or older)	Developing	Proficient	Proficient	Developing
2018-09-19 12:59:42	2018-09-19 13:01:18	IP Address	8	95	False	2018-09-26 13:23:01	R_1KyhppiYi8uFjx6	anonymous	EN	I consent.	Other:	latina	Female		2		Adolescence (13-17 years)	Highly proficient	Highly proficient	Highly proficient	Highly proficient
2018-09-19 13:03:10	2018-09-19 13:13:07	IP Address	68	597	False	2018-09-26 13:25:21	R_3p4pUHAnuMOXrqC	anonymous	EN	I consent.	White		Female		4	English	Middle childhood (6-12 years)	Highly proficient	Native speaker-like proficiency	Native speaker-like proficiency	Highly proficient	Italian	Middle childhood (6-12 years)	Developing	Developing	Developing	Proficient	German	Adulthood (18 years or older)	Proficient	Highly proficient	Proficient	Highly proficient	Belarusian	Early childhood (0-5 years)	Native speaker-like proficiency	Native speaker-like proficiency	Native speaker-like proficiency	Native speaker-like proficiency
2018-09-19 13:21:21	2018-09-19 14:21:55	IP Address	68	3633	False	2018-09-26 14:22:02	R_6teHaSsvJO33NsZ	anonymous	EN	I consent.	White		Female		2		Adulthood (18 years or older)	Developing	Proficient	Proficient	Proficient		Adolescence (13-17 years)	Proficient	Developing	Developing	Proficient
2018-09-26 14:19:02	2018-09-26 14:28:54	IP Address	100	591	True	2018-09-26 14:28:54	R_1iqXRW3FKs03F3i	anonymous	EN	I consent.	White		Female		5	Spanish	Adolescence (13-17 years)	Developing	Proficient	Proficient	Developing	French	Adolescence (13-17 years)	Emergent	Emergent	Emergent	Emergent	Latin	Adolescence (13-17 years)	Emergent	Developing	Emergent	Emergent	Greek	Adolescence (13-17 years)	Emergent	Emergent	Emergent	Emergent	Arabic	Adulthood (18 years or older)	Emergent	Emergent	Emergent	Emergent
2018-09-19 15:48:38	2018-09-19 15:48:53	IP Address	3	14	False	2018-09-26 15:48:56	R_2q8Z8rD1fj0WLwD	anonymous	EN	I consent.
2018-09-20 05:09:01	2018-09-20 05:53:50	IP Address	59	2688	False	2018-09-27 05:54:08	R_3D8cfaUkjUo8SdM	anonymous	EN	I consent.	White		Female		2	English	Adolescence (13-17 years)	Highly proficient	Highly proficient	Highly proficient	Highly proficient	German	Adolescence (13-17 years)	Developing	Proficient	Developing	Developing
2018-09-20 06:21:14	2018-09-20 07:38:19	IP Address	6	4624	False	2018-09-27 07:38:32	R_1nZ6WjTS1XIkH5Q	anonymous	EN	I consent.	White		Male
2018-09-20 10:01:19	2018-09-20 10:02:46	IP Address	8	87	False	2018-09-27 10:02:46	R_1fjGAzngQrLf33n	anonymous	EN	I consent.	White		Male		3	French	Adolescence (13-17 years)	Highly proficient	Highly proficient	Highly proficient	Highly proficient
2018-09-20 10:12:28	2018-09-20 10:17:56	IP Address	59	327	False	2018-09-27 10:19:58	R_2txN46T6lYHaKkj	anonymous	EN	I consent.	White		Female		1		Adolescence (13-17 years)	Developing	Emergent	Emergent	Developing
2018-09-20 10:22:29	2018-09-20 10:22:44	IP Address	2	14	False	2018-09-27 10:23:05	R_3prIBVQzXBCns0b	anonymous	EN	I consent.
2018-09-20 11:58:52	2018-09-20 12:01:10	IP Address	59	137	False	2018-09-27 12:01:14	R_Z2EE62PTIDPpmx3	anonymous	EN	I consent.	White		Female		2	Spanish	Early childhood (0-5 years)	Native speaker-like proficiency	Highly proficient	Highly proficient	Native speaker-like proficiency	French	Adolescence (13-17 years)	Developing	Emergent	Emergent	Developing
2018-09-20 20:12:02	2018-09-20 20:14:25	IP Address	8	142	False	2018-09-27 20:14:32	R_2R8RhDEjo0A9UFy	anonymous	EN	I consent.	White		Female		4	English	Middle childhood (6-12 years)	Native speaker-like proficiency	Native speaker-like proficiency	Native speaker-like proficiency	Native speaker-like proficiency	German	Adolescence (13-17 years)	Developing	Developing	Emergent	Developing
2018-09-21 02:46:19	2018-09-21 02:47:25	IP Address	3	66	False	2018-09-28 02:47:26	R_6JPeKu9YBH4oI9z	anonymous	EN	I consent.
2018-09-21 05:09:08	2018-09-21 05:10:12	IP Address	3	64	False	2018-09-28 05:10:41	R_11WUwINNYGg7xVD	anonymous	EN	I consent.
2018-09-21 07:36:50	2018-09-21 07:41:46	IP Address	59	295	False	2018-09-28 07:41:52	R_3QLWI81OBu22sQz	anonymous	EN	I consent.	Asian or Pacific Islander		Female		2	English	Middle childhood (6-12 years)	Highly proficient	Proficient	Highly proficient	Proficient	French	Adolescence (13-17 years)	Developing	Developing	Developing	Developing
2018-09-28 08:50:31	2018-09-28 09:04:24	IP Address	100	833	True	2018-09-28 09:04:25	R_0DKdtOJgbiCgpvr	anonymous	EN	I consent.	White		Female		0
2018-09-22 07:01:07	2018-09-22 07:04:38	IP Address	59	210	False	2018-09-29 07:05:20	R_3MahOZuk3Ap9Kg2	anonymous	EN	I consent.	White		Male		5	Spanish	Adolescence (13-17 years)	Proficient	Highly proficient	Proficient	Proficient	Russian	Adulthood (18 years or older)	Developing	Proficient	Developing	Proficient
2018-09-24 12:13:24	2018-09-24 12:14:32	IP Address	2	68	False	2018-10-01 12:15:12	R_1F3MiJVc0nf8rvq	anonymous	EN	I consent.
2018-09-24 12:22:56	2018-09-24 12:23:31	IP Address	8	34	False	2018-10-01 12:23:52	R_3PbK9UzZ0PKFKnN	anonymous	EN	I consent.	White		Female		3
2018-09-24 12:25:40	2018-09-24 12:30:19	IP Address	59	278	False	2018-10-01 12:30:29	R_1C312ScgKHuC9sR	anonymous	EN	I consent.	White		Female		6	English	Early childhood (0-5 years)	Native speaker-like proficiency	Native speaker-like proficiency	Native speaker-like proficiency	Native speaker-like proficiency	French	Middle childhood (6-12 years)	Highly proficient	Native speaker-like proficiency	Proficient	Native speaker-like proficiency	Portuguese	Adulthood (18 years or older)	Highly proficient	Highly proficient	Highly proficient	Highly proficient	German	Middle childhood (6-12 years)	Proficient	Highly proficient	Proficient	Highly proficient	Chinese	Adolescence (13-17 years)	Emergent	Emergent	Emergent	Emergent	Arabic	Adolescence (13-17 years)	Emergent	Emergent
2018-09-24 12:32:09	2018-09-24 12:35:04	IP Address	59	174	False	2018-10-01 12:35:10	R_3HFbQMLY5SGsBoa	anonymous	EN	I consent.	Asian or Pacific Islander		Female		2		Middle childhood (6-12 years)	Highly proficient	Highly proficient	Highly proficient	Highly proficient		Early childhood (0-5 years)	Developing	Proficient	Emergent	Proficient
2018-09-24 13:13:54	2018-09-24 13:15:50	IP Address	59	115	False	2018-10-01 13:16:05	R_WCccNuY342OaiNH	anonymous	EN	I consent.	White		Male		0
2018-09-24 19:11:24	2018-09-24 19:13:00	IP Address	11	96	False	2018-10-01 19:13:12	R_2rouJxG9uKCjqkc	anonymous	EN	I consent.	Asian or Pacific Islander		Male		6	french	Adolescence (13-17 years)	Highly proficient	Native speaker-like proficiency	Native speaker-like proficiency	Highly proficient	Japanese	Adulthood (18 years or older)
2018-09-25 00:57:14	2018-09-25 00:59:03	IP Address	14	108	False	2018-10-02 00:59:12	R_sLlr7ZdKnTBmRgJ	anonymous	EN	I consent.	White		Male		3	English	Middle childhood (6-12 years)	Highly proficient	Highly proficient	Highly proficient	Highly proficient	Dutch	Adulthood (18 years or older)	Emergent	Proficient	Emergent	Developing	Russian	Middle childhood (6-12 years)	Emergent	Emergent	Emergent	Emergent
2018-09-25 02:58:48	2018-09-25 03:04:40	IP Address	14	351	False	2018-10-02 03:04:42	R_yEI5BU2buvYy6Ln	anonymous	EN	I consent.	White		Male		2	Romanian	Adulthood (18 years or older)	Developing	Developing	Emergent	Proficient	Thai	Adulthood (18 years or older)	Emergent	Emergent	Emergent	Developing
2018-09-25 03:11:33	2018-09-25 03:14:01	IP Address	59	148	False	2018-10-02 03:14:20	R_3CO5SKvmrSJWUmf	anonymous	EN	I consent.	White		Female		3	English	Middle childhood (6-12 years)	Highly proficient	Highly proficient	Highly proficient	Highly proficient	Spasnish	Adolescence (13-17 years)	Developing	Developing	Developing	Developing	Russian	Middle childhood (6-12 years)	Developing	Developing	Developing	Developing
2018-10-02 15:00:40	2018-10-02 15:07:40	IP Address	100	419	True	2018-10-02 15:07:41	R_UAVOfornspO37Vf	anonymous	EN	I consent.			Female		2	French	Adolescence (13-17 years)	Emergent	Proficient	Developing	Developing	Latin	Adulthood (18 years or older)	Emergent	Developing	Emergent	Emergent
2018-09-26 05:31:19	2018-09-26 05:34:04	IP Address	59	165	False	2018-10-03 05:34:41	R_AgMgPRUDp7OeXN7	anonymous	EN	I consent.	White		Female		3	English	Middle childhood (6-12 years)	Highly proficient	Native speaker-like proficiency	Native speaker-like proficiency	Highly proficient	French	Adolescence (13-17 years)	Proficient	Proficient	Proficient	Proficient	Spanish	Adulthood (18 years or older)	Developing	Proficient	Developing	Developing
2018-10-03 07:31:09	2018-10-03 09:19:51	IP Address	100	6522	True	2018-10-03 09:19:52	R_3D8ib984ojnrgYq	anonymous	EN	I consent.	White		Female		5	French	Adulthood (18 years or older)	Emergent	Emergent	Emergent	Emergent	German	Adulthood (18 years or older)	Developing	Developing	Developing	Developing	NA		Emergent	Emergent	Emergent	Emergent	NA	Adulthood (18 years or older)	Emergent	Emergent	Emergent	Emergent	NA	Adulthood (18 years or older)
2018-09-26 10:15:00	2018-09-26 14:37:06	IP Address	68	15726	False	2018-10-03 14:37:39	R_10OvIUf9xTY1P0p	anonymous	EN	I consent.	White		Female		3	Spanish	Adolescence (13-17 years)	Highly proficient	Highly proficient	Highly proficient	Highly proficient	Chinese	Adulthood (18 years or older)	Emergent	Emergent	Emergent	Emergent	Korean	Adulthood (18 years or older)	Developing	Developing	Developing	Developing
2018-09-24 12:17:35	2018-09-29 03:17:01	IP Address	68	399566	False	2018-10-06 03:17:21	R_1PXl7mGBwoYTZb4	anonymous	EN	I consent.	Other:	Indian	Male		4	Cantonese	Adulthood (18 years or older)	Proficient	Developing	Emergent	Highly proficient	Kannada	Adulthood (18 years or older)	Native speaker-like proficiency	Developing	Emergent	Native speaker-like proficiency	English	Early childhood (0-5 years)	Native speaker-like proficiency	Native speaker-like proficiency	Native speaker-like proficiency	Native speaker-like proficiency	Punjabi	Middle childhood (6-12 years)	Proficient	Emergent	Emergent	Highly proficient
2018-10-10 08:21:01	2018-10-10 08:39:18	IP Address	100	1096	True	2018-10-10 08:39:19	R_33kegS5iW12zOru	anonymous	EN	I consent.	White		Female		4	English	Adulthood (18 years or older)	Proficient	Highly proficient	Proficient	Proficient		Adulthood (18 years or older)	Proficient	Proficient	Developing	Proficient	German	Adulthood (18 years or older)	Developing	Developing	Developing	Developing	Latin	Adulthood (18 years or older)	Emergent	Emergent	Emergent	Emergent
2018-10-03 09:11:34	2018-10-03 09:13:10	IP Address	6	95	False	2018-10-10 09:13:57	R_3kidWtzv3zBiUS2	anonymous	EN	I consent.			Other:
2018-10-10 11:53:42	2018-10-10 12:03:39	IP Address	100	596	True	2018-10-10 12:03:40	R_Q0wGHuWs0SvBybD	anonymous	EN	I consent.	White		Female		1	Spanish	Adolescence (13-17 years)	Proficient	Proficient	Proficient	Proficient
2018-10-07 14:38:53	2018-10-07 14:39:31	IP Address	3	38	False	2018-10-14 14:40:07	R_2frNxE1EfDymzF6	anonymous	EN	I consent.
2018-10-13 12:01:42	2018-10-13 12:24:53	IP Address	68	1391	False	2018-10-20 12:24:56	R_3FX1oHoQx6Om40q	anonymous	EN	I consent.	Other:	A person	Female		4	English	Middle childhood (6-12 years)	Proficient	Highly proficient	Proficient	Highly proficient	French	Middle childhood (6-12 years)	Proficient	Proficient	Proficient	Proficient	Italian	Adulthood (18 years or older)	Developing	Proficient	Developing	Proficient	Spanish	Adolescence (13-17 years)	Emergent	Proficient	Emergent	Proficient
2018-10-31 05:54:34	2018-10-31 06:09:01	IP Address	100	866	True	2018-10-31 06:09:01	R_2rYPL4xagLM9VlL	anonymous	EN	I consent.			Female		3	english	Adolescence (13-17 years)	Proficient	Proficient	Proficient	Proficient	spanish	Adulthood (18 years or older)	Developing	Proficient	Developing	Proficient	french	Adolescence (13-17 years)	Developing	Proficient	Developing	Proficient
2019-01-13 13:06:46	2019-01-13 13:24:15	IP Address	68	1048	False	2019-01-20 13:24:22	R_1DnJOePJF3MO1uH	anonymous	EN	I consent.	White		Female		6	English	Middle childhood (6-12 years)	Highly proficient	Native speaker-like proficiency	Highly proficient	Highly proficient	Spanish	Adulthood (18 years or older)	Proficient	Highly proficient	Developing	Developing	Russian	Middle childhood (6-12 years)	Emergent	Developing	Emergent	Emergent	French	Adulthood (18 years or older)	Developing	Proficient	Proficient	Developing	Latin	Adolescence (13-17 years)	Emergent	Emergent	Emergent	Emergent	Swiss German	Adulthood (18 years or older)	Highly proficient	Highly proficient
[truncated: 96 more columns]
