# Supplementary material for: Preliminary evidence of linguistic bias in academic reviewing
Source: J Engl Acad Purp. Author manuscript; Available in PMC 2020 Oct 20. (PMC7575202; doi:10.1016/j.jeap.2020.100895)
Supplement: r_analysis.txt [file NIHMS1631807-supplement-r_analysis_txt.txt]

# Clear the workspace
rm(list=ls())

# path where figures will be saved -- you will want to change this for use on your own machine
path_for_figures <- "C:\\Users\\sjpolit\\Downloads\\"

##########################
### Preparing the data ###
##########################

# Import the data -- you will have to have downloaded the data to your machine, and then navigate to the location to open it
ratings <- read.csv( file=file.choose(), header=T )

# Remove rows without ratings
ratings <- ratings[ !is.na(ratings$Rating), ]

# Make Rating an ordered factor
ratings$Rating <- ordered(ratings$Rating)

# Remove 6 participants with bad data
ratings <- ratings[ !(ratings$Participant %in% paste0("participant",1:6) ), ]
ratings$Participant <- factor( ratings$Participant )

# Count how many of each rating per each condition
rating_dist <- xtabs( ~ Rating+English, ratings )

# Convert that from counts to percentages, and show the result
rating_dist[,1] <- rating_dist[,1] / sum(rating_dist[,1])
rating_dist[,2] <- rating_dist[,2] / sum(rating_dist[,2])
rating_dist

### Make a graph

# File will be saved here, with these properties 
tiff( file=paste0(path_for_figures,"fig1.tif"), type="cairo", width=6, height=6, unit="in", res=300 )

# Adjust the margins (the left margin needs to be increased a bit so the big y-axis label can fit)
par(mar=c(4.1,5.1,2.1,1.1))

# Plot the ratings for the "native-like English" condition as a line
plot( 1:5, rating_dist[,"L1"], ylim=c(0,1), lwd=2, pch=5, col="purple", lty=1, type="o", cex=2, xlab="Rating", xaxt="n", ylab="Proportion", cex.lab=2, cex.axis=1.5)

# x-axis labels corresponding to the five-point scale options
axis(1, at=1:5, labels=c("Unacceptable","Poor","Fair","High","Top"), cex.axis=1.25 )

# Plot the ratings for the "non-native-like English" condition
lines( 1:5, rating_dist[,"L2"], lwd=2, pch=5, col="purple", lty=2, type="o", cex=2 )

# Add a legend
legend( "topleft", legend=c("\"standard\"", "\"non-standard\""), lty=c(1,2), lwd=2, pt.cex=2, col=c("purple","purple"), pch=c(5,5), inset=.025, cex=1.25 )

# Finish the graph
dev.off()


###############################
### Pre-registered analysis ###
###############################

# Load the 'ordinal' library
library(ordinal)

# Statistical model
summary( model <- clmm( Rating ~ English + (English|Participant) + (English|Abstract), ratings ) )


############################
### Exploratory analyses ###
############################

### Same model, but without participants who didn't complete all abstracts

# Identifies the participants who completed all abstracts
goodptp <- names( which( colSums( xtabs( ~Abstract+Participant, ratings ) ) == 4 ) )

# Remove data from participants who didn't complete all abstracts
ratings_trimmed <- ratings[ ratings$Participant %in% goodptp, ]

# Re-run the model on just these data
summary( model <- clmm( Rating ~ English + (English|Participant) + (English|Abstract), ratings_trimmed ) )


### Only looking at List 1

# Get the ratings just from List 1
ratings_List1 <- ratings[ ratings$List=="List1", ]

# Statistical model
summary( model <- clmm( Rating ~ English + (1|Participant), ratings_List1 ) )


### Only looking at abstracts 1 and 3

# Get the ratings just from List 1
ratings_abs13 <- ratings[ ratings$Abstract %in% c("A1","A3"), ]
ratings_abs13$Abstract <- factor(ratings_abs13$Abstract) 

# Statistical model
summary( model <- clmm( Rating ~ English + Abstract + (1|Participant), ratings_abs13 ) )

# Distribution of ratings
dist <- xtabs(~English+Rating+Abstract, ratings_abs13)

# Convert to proportion
dist["L1",,"A1"] <- dist["L1",,"A1"] / sum(dist["L1",,"A1"])
dist["L2",,"A1"] <- dist["L2",,"A1"] / sum(dist["L2",,"A1"])
dist["L1",,"A3"] <- dist["L1",,"A3"] / sum(dist["L1",,"A3"])
dist["L2",,"A3"] <- dist["L2",,"A3"] / sum(dist["L2",,"A3"])

# Make a graph
tiff( file=paste0(path_for_figures,"fig2.tif"), type="cairo", width=6, height=6, unit="in", res=300 )
par(mar=c(4.1,5.1,2.1,1.1))
plot( 1:5, dist["L1",,"A1"], ylim=c(0,1), lwd=2, pch=15, col="red", lty=1, type="o", cex=2, xlab="Rating", xaxt="n", ylab="Proportion", cex.lab=2, cex.axis=1.5)
axis(1, at=1:5, labels=c("Unacceptable","Poor","Fair","High","Top"), cex.axis=1.25 )
lines( 1:5, dist["L2",,"A1"], lwd=2, pch=15, col="red", lty=2, type="o", cex=2 )
lines( 1:5, dist["L1",,"A3"], lwd=2, pch=16, col="blue", lty=1, type="o", cex=2 )
lines( 1:5, dist["L2",,"A3"], lwd=2, pch=16, col="blue", lty=2, type="o", cex=2 )
legend( "topleft", legend=c("Abstract 1 \"standard\"", "Abstract 1 \"non-standard\"", "Abstract 3 \"standard\"", "Abstract 3 \"non-standard\""), lty=c(1,2,1,2), lwd=2, pt.cex=2, col=c("red","red","blue","blue"), pch=c(15,15,16,16), inset=.025, cex=1.25 )
dev.off()


### Last exploratory analysis

# group abstracts 1 and 3 into a separate factor from abstracts 2 and 4
ratings$LangCond <- ifelse( ratings$Abstract %in% c("A1","A3"), "A1A3", "A2A4" )

# For visualization purposes: get means
means <- tapply( as.numeric(ratings$Rating), ratings[,c("LangCond","List")], mean )

# Make a graph
tiff( file=paste0(path_for_figures,"fig3.tif"), type="cairo", width=6, height=6, unit="in", res=300 )
par(mar=c(4.1,5.1,2.1,1.1))

# Create the barplot
xvals <- barplot( means, ylab="\"Mean\" rating", beside=T, ylim=c(1,5), col=c("indianred","cadetblue"), xpd=F, cex.names=2, cex.lab=2, cex.axis=1.5 )

# Means for each abstract
absmeans <- tapply( as.numeric(ratings$Rating), ratings[,c("Abstract","List")], mean )

# Show these means on the graph
text( xvals[1,], absmeans[1,], c("A1","A1") )
text( xvals[1,], absmeans[3,], c("A3","A3") )
text( xvals[2,], absmeans[2,], c("A2","A2") )
text( xvals[2,], absmeans[4,], c("A4","A4") )

# Make a legend
legend( "topleft", inset=.025, cex=1, legend=c("\"Non-standard\" in List1 but \"standard\" in List2", "\"Standard\" in both"), fill=c("indianred","cadetblue") )

# Finished making the graph
dev.off()

# Statistical model
summary( model <- clmm( Rating ~ LangCond*List + (LangCond|Participant), ratings ) )


# Statistical model with simple effects
summary( model <- clmm( Rating ~ List/LangCond + (LangCond|Participant), ratings ) )
